# Supplementary material for: Metabolomics reveals that CAF-derived lipids promote colorectal cancer peritoneal metastasis by enhancing membrane fluidity
Source: Int J Biol Sci. 2022 Feb 21;18(5):1912–32. doi: 10.7150/ijbs.68484 (PMC8935219; doi:10.7150/ijbs.68484)
Supplement: Supplementary file 2 — Supplementary tables. [file ijbsv18p1912s2.xlsx]

## Sheet: Table S1
Class	PM																								Non-PM
PE(18:1p/16:1)-H	391145198	504334920	135250886	785669369	907204933	213314234	714000000	875000000	137747629	225195483	577148510	858123165	1768000000	65694120	355970510	140326231	123008442	1113000000	1400000000	629160544	154838387	121698328	32013156		674639569	109489666	58032623	224903655	230876965	57837449	65832355	81593892	137330074	842427649	27687054	327590077	223815288	128782810	284839771	714556811	87591872	69970420	662055870	117995592	140190352	378473373
PE(16:0p/18:1)-H	591038410	910465952	455237410	733103401	1500000000	533387390	1180000000	1360000000	348908837	635287048	980836053	1211000000	1665000000	240872146	975984989	472116604	471124415	1670000000	2310000000	796340303	252404344	292999303	122922697		917961525	421188899	287375510	297317341	637598582	224919012	198346018	244105157	505801969	1301000000	103757742	858590623	503586446	191212128	736854372	1440000000	331870041	240870439	1133000000	317433431	427933363	791888180
PE(16:0/18:1)-H	1085000000	866119978	260918848	592096128	587061121	240450376	913000000	1030000000	86531280	307238139	370229878	538316409	851950383	103964974	354271216	256436572	242816691	690323911	953000000	506617663	104165722	172829778	60091393		410277552	161092880	116649312	248016877	329805733	243085145	98319566	151764306	195990088	499737540	60539450	433501033	231636871	116189619	434168147	708759379	122407119	172502988	507554791	127437609	349610765	446578009
PE(16:0p/20:3)-H	108047285	223554188	61840561	160059684	127118412	95461985	273000000	232000000	95856316	54509165	283384448	173314556	614512995	52375838	109530723	100446205	68620407	290875186	333000000	141280468	122302553	63448320	13375734		186826685	48728406	16481602	66188155	66966304	29116019	45677029	20044225	43400356	122333313	13725234	79140886	59842921	35253401	84132650	212010389	23282291	44340731	252317128	30186373	66384687	67683649
PE(18:0/18:2)-H	2061000000	798571708	489089957	1136000000	1175000000	279897218	1450000000	1690000000	177466456	1093000000	626103557	864700227	1543000000	314341784	532687814	760768876	458950549	997555787	977000000	724082747	183146888	201754857	121072154		1062000000	276109047	169116380	1361000000	459464420	400324990	211010587	215974078	271529592	860667017	100360227	610840039	361195781	175649733	600348549	1004000000	124098932	304861654	1446000000	229184152	385281211	385245310
PE(18:0/18:1)-H	2101000000	1531000000	1027000000	1296000000	1336000000	767656709	2100000000	2180000000	427777772	1315000000	1034000000	1608000000	1467000000	346317989	1087000000	1093000000	660965704	1779000000	2060000000	1107000000	337656529	368041959	115977786		1739000000	611232166	263176472	1196000000	814650528	529394630	237692468	311258580	594199248	1020000000	198465305	1213000000	632995233	258147304	1148000000	1605000000	250827042	469705394	1174000000	314399814	894664510	936360622
SM(d16:0/18:1)+HCOO	1514000000	1786000000	1868000000	1594000000	1572000000	1556000000	1830000000	1950000000	1561000000	1937000000	1546000000	2922000000	1471000000	901376849	1594000000	1729000000	1810000000	1614000000	2190000000	1989000000	2166000000	1057000000	1544000000		1502000000	1492000000	848149040	1082000000	1827000000	1210000000	1054000000	1034000000	2023000000	1691000000	790412554	1748000000	1658000000	482746902	1563000000	1441000000	1165000000	1191000000	2042000000	710273695	1355000000	1644000000
SM(d34:0)+HCOO	334117758	739243098	400873002	278260117	649468585	483437667	287000000	505000000	276872957	302418014	256938990	344948342	949813276	157350913	295583171	246569660	167375342	172221545	1140000000	292214474	371174265	93433850	253650879		398532392	207709504	124562575	583242087	301571523	157292116	101012625	103620921	274160478	335825677	103861985	249203091	153836863	106186314	347333409	547446870	147719018	187207456	604205269	83921577	192282579	168024925
PE(18:0e/20:4)-H	83180529	133976278	111832375	105689549	351635491	169424738	222000000	382000000	119322360	142779626	102175737	133246546	247726781	79175061	111554003	119185474	49569632	185484117	194000000	74521297	106032984	30856446	10891178		104479442	33483964	12286429	74054337	86396823	19833085	19192573	41041631	259770075	270283823	30386603	113223022	46725416	30488694	149858795	140342630	23969033	34428571	138160676	18944965	63696225	97644380
PE(18:0e/20:4)-H	61579687	172268823	57793164	61527404	224595909	136320260	93838760	168000000	64885067	149697209	60212244	139825206	122010450	35215937	74414004	84088095	50509269	179601297	201000000	51494583	38335385	34512120	12961721		115416604	58928679	23857952	170469075	46941897	22210243	36242987	34571604	57607653	159706399	23086962	93710262	36958602	20362456	84621872	82034770	25898685	31782566	69869762	19836175	68448772	83916577
PE(20:0p/20:3)-H	19783807	86313851	40235395	52348384	89534286	53501577	77703266	152000000	31935006	101384164	31201552	57474990	107310951	7.70158e+06	49834203	52531686	12432852	139022720	237000000	36655981	19437534	11547338	2.61552e+06		38110991	7.20339e+06	3.38237e+06	34153358	32664042	4.27062e+06	4.3802e+06	10792954	79133373	160729120	7.91322e+06	17361536	19892131	12088432	56494132	73540756	8.35258e+06	8.73572e+06	41759289	10247658	24047712	63184952
PE(40:3e)-H	11723052	81053112	30455104	34994361	41188548	40361727	63463622	118000000	19325038	71627569	23697761	45959995	69931823	4.26552e+06	44122069	26943272	11013862	130734813	212000000	35538178	11567445	10233242	4.52291e+06		31895883	9.84897e+06	4.49332e+06	22134546	24516119	6.36818e+06	4.13421e+06	5.47605e+06	14779194	135566484	2.81912e+06	13133575	14505523	8.66146e+06	32299622	59058376	8.12068e+06	6.56185e+06	30013576	16939262	16827176	55931939
PC(16:0e/18:2)+HCOO	50362542	66077501	39741066	67530645	264796279	89079681	124000000	333000000	131995630	30548136	150331645	96308587	299898705	34471875	60025325	34570293	0	246961735	188000000	71077958	117266500	15297668	4.42733e+06		146086788	12274408	4.00176e+06	42878319	23589060	8.99908e+06	20969751	15455830	42701558	274615224	1.6531e+06	58105473	55367582	31950444	65031175	129122460	16295928	41224592	128059747	3.13861e+06	4.6367e+06	92934062
PC(16:1/18:2)+HCOO	109176801	176321067	74948515	102019777	100348316	50275667	236000000	119000000	43146100	31217092	98904362	117099302	189410398	17613758	46954734	45961834	29870257	114811375	171000000	115101968	40147524	10981718	8.23229e+06		77593555	33975703	12511630	147560302	40069497	22886573	22177374	18174303	49456020	76329909	8.01278e+06	66594940	39227033	14104947	52758865	103507966	9.48685e+06	29861198	110644825	14272600	68316874	58912450
PC(16:0/18:1)+HCOO	3539000000	4738000000	2291000000	2697000000	4501000000	2786000000	3480000000	4930000000	1566000000	3427000000	2471000000	3678000000	3020000000	1502000000	2759000000	2287000000	1694000000	4130000000	5100000000	2443000000	1435000000	1369000000	691941261		2616000000	1538000000	870410003	2157000000	2289000000	1556000000	1204000000	1297000000	2585000000	3650000000	974236230	2985000000	1783000000	989835531	3429000000	3609000000	1396000000	1580000000	2963000000	972528203	2274000000	3523000000
PE(20:0e/22:4)-H	19382712	155446469	36353851	72346702	97907457	56373249	150000000	176000000	25811628	82466791	31651075	67686398	138459248	5.76198e+06	77190689	38464749	12380141	192318552	279000000	50289423	21319161	9.04517e+06	4.03696e+06		52932779	5.45456e+06	2.36954e+06	42905420	20997661	2.87437e+06	1.99803e+06	7.22066e+06	30365869	182838991	3.51074e+06	13057095	22748662	12627496	51894497	75809003	15266729	5.043e+06	45298255	10591838	26040507	62667783
PE(42:2p)-H	10004522	112240035	29438252	37518811	50720516	43952591	70933915	130000000	20009659	58317039	21048736	36706084	60307522	4.33231e+06	58346636	22889018	7.26221e+06	120944323	210000000	27120878	11278455	8.63821e+06	5.07752e+06		26507862	5452853	2.56446e+06	22986132	18470368	2.62855e+06	2.11502e+06	3.66763e+06	12591315	118209366	1.48643e+06	10670760	12608066	8.37414e+06	33339200	62529571	6.33532e+06	3.79587e+06	19639192	13841846	12008771	62275662
PS(18:1/21:0)-H	1759000000	1211000000	1354000000	2384000000	1910000000	1098000000	2730000000	1690000000	885383455	1749000000	1226000000	1606000000	2670000000	749370957	2155000000	1516000000	1113000000	1366000000	1500000000	1336000000	1076000000	557851223	129367188		1739000000	1082000000	571400126	2268000000	1315000000	735549751	757776713	663530368	1192000000	1282000000	555631224	1418000000	863012204	358891741	1866000000	1438000000	498747582	1220000000	1985000000	561086265	965945638	1115000000
PC(18:0/18:1)+HCOO	1364000000	1075000000	795370543	765372814	1384000000	841296396	1340000000	1870000000	606111378	1170000000	977742311	1320000000	919708015	586526082	798212508	920201423	433800787	1403000000	1570000000	826705643	384482304	282605453	187823033		1318000000	517747191	245528017	990814962	807410285	419934636	312621183	305904696	961695180	959955592	216138611	1363000000	507631431	241442875	990953309	977382018	435612844	433482089	1286000000	273638749	537893759	956275909
PC(20:1/18:1)+HCOO	115959844	196455605	89970678	146750185	70660821	74035602	211000000	220000000	54232104	87393594	65795961	98335147	79534510	38999707	96519016	93919727	31088105	249309969	142000000	119485233	35532337	34671094	6.1995e+06		131040459	29351915	7.86167e+06	61405391	105219295	41043592	38386157	32251855	25397795	174760320	14300715	52640212	54534405	25954140	43065192	131495824	14950290	51507583	33123622	32217996	54766600	113692953
PI(20:1/18:1)-H	95485620	86661850	42078537	94292136	198635163	53932937	247000000	267000000	48486264	74369325	34733889	56716921	147696926	8.96743e+06	61112231	28502859	12900100	143277897	181000000	152245668	28183462	13753095	4.19426e+06		173015185	9.04062e+06	3.74565e+06	92450655	43409264	18862162	7.40968e+06	8.01562e+06	23496392	88560260	3.98157e+06	51980725	31712781	12381069	65772641	112584971	17602487	8.14833e+06	35460680	10136909	41216063	122950910
PI(18:0/22:6)-H	51522410	148602220	80576767	103379836	73946466	105175269	93572268	151000000	28661532	91896310	83957702	145118639	107134425	27249018	71691262	82648287	14037254	96656222	118000000	44885273	18484072	253793	4.64351e+06		54731764	15749702	10669806	81503543	30499517	10063026	8.07642e+06	11994449	46460657	109697307	9.68662e+06	52928108	34828364	9560542	55236590	89240201	15790875	16371770	62890252	29026946	21025219	56487598
PE(18:1p/16:1)+H	213248655	413513152	80960741	633190409	523286729	178648278	659000000	516000000	98025461	166979715	383245952	798452242	1064000000	46116843	278827578	110817210	68425443	948771910	1180000000	506346805	85969783	77311749	19622006		607255764	88801612	30190869	195593206	161114595	43294037	44390032	54478625	94429031	693085210	17178438	204368686	164417982	449848386	215838436	478344925	55008423	56151686	563068140	59019885	103522947	231226609
SM(d34:1)+H	4934000000	8266000000	4114000000	5390000000	3751000000	5611000000	5120000000	5870000000	5619000000	5687000000	3617000000	8358000000	4734000000	2844000000	4620000000	4256000000	4719000000	5942000000	6540000000	5336000000	4013000000	3720000000	4097000000		6096000000	4789000000	1697000000	2960000000	5344000000	3572000000	2632000000	2416000000	5310000000	4346000000	2058000000	5035000000	4238000000	5813000000	3828000000	4049000000	2588000000	3612000000	5572000000	1944000000	4561000000	4942000000
PC(31:1)+H	913133245	1166000000	179843861	572536731	415177283	255919911	1010000000	750000000	81258012	273210313	260743562	535143853	676412283	80676578	286462654	221878579	156662710	626791001	905000000	423538574	65985940	151695288	37949134		444052246	130947695	59413577	222745069	299483571	193514499	78321531	113445415	144099353	410355415	49179688	301630748	183196823	517493157	345125480	582427946	84687445	140198318	425411507	74200756	346715148	353888511
PC(32:2)+H	241046284	352156011	58540208	204836365	134777513	130237983	724000000	209000000	89138068	92230428	137107235	166629065	295971690	41686209	55815789	45185492	28022841	291044103	315000000	122427394	38657529	19930697	13300463		138221519	33286249	18505785	151325915	79711713	21520829	22008109	19051500	53890372	135745116	10729318	66326054	36575758	142872470	29209510	66070707	18993392	49954305	110780582	16582244	57486720	74196182
PE(36:1)+H	2046000000	1788000000	543896978	1044000000	926939876	684995775	2060000000	1750000000	348122263	1028000000	709692622	1369000000	910517162	243568473	834714046	789775984	396000945	1607000000	1820000000	806580602	180898100	290831519	69701714		1574000000	406278371	102677322	1145000000	603905731	364703944	185737503	209034689	336442018	709755974	124950066	869293232	423189189	1160000000	755794850	1189000000	136878941	438536228	923924657	172876033	701353338	679556576
PC(34:1e)+H	697375882	1819000000	954239393	748661996	1610000000	1323000000	1320000000	3020000000	1143000000	727096672	874166645	1673000000	1797000000	346691785	925510180	445539534	336945890	3018000000	2040000000	842443097	511372274	318606458	71368667		1637000000	418313965	140519882	403855928	757586245	244807089	340890574	262630282	534660949	2104000000	114163912	958861068	481494318	1437000000	795722284	1382000000	161333643	686566335	1484000000	128641495	630122112	860415673
PC(34:3)+H	376876198	859532918	135064217	419033698	269406212	202299899	703000000	367000000	145755672	136839065	196651971	392794145	605604935	110968294	98611684	104588148	70025195	428560356	488000000	256838010	64585728	50833179	25808378		350408216	72919574	28257602	423807633	120057272	62166854	62068202	45227211	105934703	220337691	24829483	134567680	106453296	278855268	113278085	222105822	29805793	102643170	262505703	44697552	127537671	133333346
PE(37:0e)+Na	213925832	368539375	239093671	229754419	374741374	379136595	325000000	268000000	428021527	174964916	191787928	337593186	311648619	116458516	242424660	127366593	74533349	438190296	404000000	177325065	143613321	115933751	12558059		414219642	68097422	22279890	177914982	119428388	57556976	123299858	63882936	149245463	359339048	30962771	157474313	182903300	271492302	345937956	358169854	27432946	229837510	381413335	36423708	103879947	189997969
PE(38:6e)+Na	32817838	51972552	54225638	31049752	22032977	41518372	44927427	26222725	30173274	51391791	34511776	34460155	24349261	63728156	43895764	42392551	59316158	43671217	24842445	50205650	26296545	70812179	23237885		41909507	65586164	49714681	40603809	57172688	68040811	54016840	59543129	54745279	36627954	54213023	40959694	50293561	42818063	38604085	35907571	36878463	79912417	44050677	45991278	56042661	34062516
PC(18:2/18:2)+Na	226495324	194623539	220050215	221673219	175541054	199067169	83047190	87117420	130353318	286958699	106741264	167977774	106745140	237810699	232136034	241230521	291898392	145569416	85396572	155965988	143776034	407146119	112493929		172226056	315607989	256221002	142131315	314711943	264383072	224484390	242277009	306554054	213247221	336088263	247795705	276965659	181299881	278966082	245837632	193297036	304145174	200585000	212509376	348663304	193242162
PC(38:6)+H	491095746	1780000000	818800102	1464000000	790526807	1057000000	551000000	1180000000	386834701	1150000000	603092978	1697000000	1039000000	397185644	743561481	978275870	702632335	1053000000	706000000	372296790	221977250	441446499	72952077		489710035	467760908	323913413	662631928	766285575	166919627	268880022	249074601	470056656	1247000000	272770325	983006667	793721577	812655407	588489133	1055000000	204416488	470571499	916481122	286230758	534997171	599923499
PC(38:3)+H	836437604	1677000000	453479725	822176902	687639402	620059400	1690000000	774000000	333446296	773489430	397265552	708136259	671678024	213813340	446396294	437481906	246532053	1160000000	933000000	689031123	151629053	206669932	34449894		1325000000	184955344	91157307	631672738	510593665	190634968	262841906	187833419	258613557	650253663	84156775	372762789	336811445	708322354	509877709	563974409	135513623	352016748	441646512	155147927	606705286	503601074
PC(38:2)+H	280369451	204189820	60736528	150454470	147225582	123078513	305000000	372000000	65074615	172948138	91170634	139982748	197556520	38068514	130290871	87328405	43639540	389333580	199000000	131395565	31801853	38706713	7.52043e+06		317786079	43213727	11921014	166296920	83064437	26437192	58862147	21159996	44145741	185645719	13017735	105300382	49432730	175225639	96200564	130222299	18061007	79815988	128333373	25789224	68417928	112756699
PC(40:7)+H	178929657	1100000000	152202189	414364300	285634913	255085351	276000000	425000000	81523579	267498783	171569247	566239020	361374395	65819943	175338564	166927167	64482429	559884200	539000000	110807403	32759700	53260471	13672777		258817365	70233749	29082884	227572976	142040395	32837880	50578797	46612952	99584456	263743337	36871723	245851389	145543159	235263720	192697197	247908108	33021610	95044098	219979182	65007433	115149313	194810747
PC(40:7)+H	59406588	21006201	120986315	36636293	15083595	63381531	18769780	5983271	60305034	89398550	60509193	41525869	26491092	141605286	67340212	119537266	158958010	27891736	10284457	82809699	62704944	139114500	82721216		37993759	162665676	146089551	81926313	125057881	142692330	138242349	140391419	108607832	20443136	185997590	83176352	109094281	39798075	58152597	38286657	145292807	181499056	66360612	93933168	98884060	31287752
PE(43:0e)+Na	23863819	181834077	93292554	35848371	84273846	132580517	75573967	126000000	144569601	100170829	35217367	85006344	132253426	9.75956e+06	46920590	33411572	8.11535e+06	103254880	206000000	29644050	32733430	4.04611e+06	5.15354e+06		29950846	4.68613e+06	2.11515e+06	69558369	10435251	1.85787e+06	1.79296e+06	7.27885e+06	38102638	224452361	2.63062e+06	13243442	27136427	86335458	36743351	33094602	5.24677e+06	6.46426e+06	29025043	5.2531e+06	10671724	43874153
PC(18:0p/16:0)+HCOO	328794371	112193070	72202804	99985334	178706109	66300378	99427991	82288815	165601904	519633399	37279897	269530175	133577350	49887289	193589707	332528061	64755936	139638744	340807001	49620321	127755212	236898689	168227389		156811083	292632860	277099269	176716030	371295646	270428994	261000000	878000000	251443050	163404743	279788290	326974612	505363082	96944121	239852781	115116523	105382115	642089613	460000000	214880249	179803233	76867510
PC(16:0e/16:0)+HCOO	101561378	49756474	37264887	39333347	69154390	28717768	44163176	43457147	50702841	98371271	12736355	95808992	94272100	19970688	58584450	101895003	26441104	62525299	159545228	22514342	56854644	90411535	62001928		52971309	134704270	206218190	77770895	65816913	128231069	99324104	109000000	174744207	63177705	116786988	160632059	204730908	45082749	74514017	41249065	73473967	75788019	174000000	86552194	144764731	36893888
PC(30:0)+H	465063497	895905895	374073770	763726564	399607623	862737418	2290000000	699000000	462616755	308148511	598110539	644118700	937801337	343767391	325661226	219681405	188319292	1074000000	1100000000	717736698	286181004	161310899	146522553		779887771	228312698	125190887	667722584	519978622	143970146	171357114	146137505	221542062	660707123	82015291	506037567	280603033	700901087	147840885	419704309	212859379	349623013	585022143	133331564	470370142	656355841
PC(32:0e)+H	293416398	968622835	726888950	436451079	290181190	855332094	534000000	505000000	837466588	303666409	503255996	850901181	982133631	164168004	324626404	188102105	234687499	469180217	825000000	365763974	426717756	165922035	33418634		638162653	219566889	85516484	173245897	315460747	116529062	150158312	139032710	173021450	433014085	38179016	393374865	380306497	572073147	238371304	399570928	71566052	317321118	732597443	62159962	306454583	417051857

## Sheet: Table S2
LipidIon	LipidGroup	Class	FattyAcid	FA1	FA2	FA3	FA4	Fold Change	P-value	VIP	HCT116-CM-1	HCT116-CM-2	HCT116-CM-3	HCT116-CM-4	HCT116-CM-5	HCT116-C-1	HCT116-C-2	HCT116-C-3	HCT116-C-4	HCT116-C-5	QC-1	QC-2	QC-3	QC QSD
TG(18:0/16:0/22:6)+NH4	TG(56:6)+NH4	TG	(18:0/16:0/22:6)	(18:0)	(16:0)	(22:6)		2.35358	0.00321059	1.18438	1.32728e+08	9.66768e+07	1.68637e+08	1.15149e+08	8.77361e+07	1.92877e+07	6.25038e+07	6.01628e+07	4.87247e+07	6.46452e+07	6.71305e+07	6.4788e+07	6.57358e+07	0.017885
TG(18:0/18:1/20:4)+NH4	TG(56:5)+NH4	TG	(18:0/18:1/20:4)	(18:0)	(18:1)	(20:4)		1.61242	0.00686503	1.36518	2.64749e+08	2.19453e+08	3.37474e+08	2.71651e+08	1.82563e+08	1.62168e+08	1.63274e+08	1.6668e+08	1.34484e+08	1.64684e+08	1.60868e+08	1.55764e+08	1.61256e+08	0.0192404
TG(18:0/18:1/20:3)+NH4	TG(56:4)+NH4	TG	(18:0/18:1/20:3)	(18:0)	(18:1)	(20:3)		1.62383	0.0200613	1.19577	2.20603e+08	1.73838e+08	2.84367e+08	2.2344e+08	1.2729e+08	1.36425e+08	1.43111e+08	1.33371e+08	1.0281e+08	1.183e+08	1.23925e+08	1.21097e+08	1.21029e+08	0.0135436
TG(18:0e/18:1/22:6)+NH4	TG(58:7e)+NH4	TG	(18:0e/18:1/22:6)	(18:0e)	(18:1)	(22:6)		8.0071	3.72558e-05	1.57992	1.20475e+08	1.0286e+08	1.62541e+08	1.32046e+08	8.69403e+07	1.51936e+07	1.77777e+07	1.52142e+07	1.24345e+07	1.49209e+07	4.51846e+07	4.34392e+07	4.45526e+07	0.0199071
TG(18:0e/18:1/22:5)+NH4	TG(58:6e)+NH4	TG	(18:0e/18:1/22:5)	(18:0e)	(18:1)	(22:5)		4.06499	4.37639e-05	1.43623	1.24441e+08	1.08243e+08	1.48282e+08	1.24178e+08	8.1713e+07	3.06271e+07	3.16256e+07	2.90829e+07	2.33135e+07	2.97196e+07	5.93457e+07	5.65588e+07	5.65732e+07	0.0279146
TG(18:0e/18:0/22:5)+NH4	TG(58:5e)+NH4	TG	(18:0e/18:0/22:5)	(18:0e)	(18:0)	(22:5)		4.09955	0.000306017	1.1615	7.95363e+07	6.72121e+07	9.59888e+07	1.08169e+08	5.16701e+07	2.07164e+07	1.92275e+07	1.97208e+07	2.14304e+07	1.7105e+07	3.05711e+07	3.05667e+07	3.00465e+07	0.00992373
TG(18:1/18:1/22:6)+NH4	TG(58:8)+NH4	TG	(18:1/18:1/22:6)	(18:1)	(18:1)	(22:6)		2.52626	0.00720982	2.08757	4.14076e+08	2.53232e+08	5.44045e+08	2.614e+08	2.66513e+08	1.55567e+08	1.52723e+08	1.4991e+08	8.89782e+07	1.41298e+08	2.02898e+08	1.93407e+08	1.93804e+08	0.0272935
TG(18:0/18:1/22:6)+NH4	TG(58:7)+NH4	TG	(18:0/18:1/22:6)	(18:0)	(18:1)	(22:6)		3.07947	0.00109991	2.19868	3.56847e+08	2.66662e+08	4.75984e+08	2.99319e+08	2.39255e+08	5.28314e+07	1.35972e+08	1.16415e+08	9.64174e+07	1.30296e+08	1.64452e+08	1.58988e+08	1.59194e+08	0.0192512
TG(18:1/18:1/22:5)+NH4	TG(58:7)+NH4	TG	(18:1/18:1/22:5)	(18:1)	(18:1)	(22:5)		1.86367	0.0374827	1.81124	5.03742e+08	2.71048e+08	6.07414e+08	2.58882e+08	3.03039e+08	2.27991e+08	2.23362e+08	2.24918e+08	1.41904e+08	2.24994e+08	2.42065e+08	2.31106e+08	2.3807e+08	0.0233936
TG(18:0/18:1/22:5)+NH4	TG(58:6)+NH4	TG	(18:0/18:1/22:5)	(18:0)	(18:1)	(22:5)		1.8897	0.00527134	1.90533	4.072e+08	3.36588e+08	5.2918e+08	4.26723e+08	2.58119e+08	2.0209e+08	2.70507e+08	2.01908e+08	1.65288e+08	1.96248e+08	2.20386e+08	2.14322e+08	2.18031e+08	0.0140502
TG(20:1/18:1/22:6)+NH4	TG(60:8)+NH4	TG	(20:1/18:1/22:6)	(20:1)	(18:1)	(22:6)		2.56763	0.000492031	1.05173	8.95487e+07	6.55992e+07	1.09763e+08	7.66559e+07	6.61472e+07	2.60638e+07	3.8906e+07	3.12566e+07	2.40912e+07	3.84722e+07	4.16336e+07	3.89063e+07	3.89552e+07	0.0391814
So(d17:0+pO)+H	So(d17:0+pO)+H	So	(d17:0+pO)	(d17:0+pO)	0	0		1.62119	0.016963	1.41917	3.74028e+08	3.33534e+08	4.54486e+08	2.33598e+08	3.03588e+08	2.73985e+08	2.43821e+08	2.10529e+08	1.46374e+08	1.73432e+08	1.92639e+08	1.91473e+08	1.87516e+08	0.0140939
PE(10:0/11:4)-H	PE(21:4)-H	PE	(10:0/11:4)	(10:0)	(11:4)	0	0	3.15584	0.0210752	2.40135	1.25504e+08	8.0081e+07	1.0122e+08	1.61614e+07	9.34975e+07	5.03367e+07	3.55473e+07	2.55327e+07	9.39985e+06	1.11492e+07	4.41224e+07	4.3863e+07	4.36207e+07	0.0057185
PE(10:0/11:3)-H	PE(21:3)-H	PE	(10:0/11:3)	(10:0)	(11:3)	0	0	3.69005	0.0161419	1.1594	2.53067e+07	1.63832e+07	2.41628e+07	3.02308e+06	1.85985e+07	8.80655e+06	6.52565e+06	4.47669e+06	1.90317e+06	1.9934e+06	9.13461e+06	9.01402e+06	9.00911e+06	0.00785205
Cer(d18:0/16:0)+HCOO	Cer(d34:0)+HCOO	Cer	(d18:0/16:0)	(d18:0)	(16:0)	0	0	0.695063	0.00034928	2.54217	1.20362e+08	9.75191e+07	1.09176e+08	8.79475e+07	8.08927e+07	1.43982e+08	1.45534e+08	1.42133e+08	1.45802e+08	1.36006e+08	1.12894e+08	1.12909e+08	1.10909e+08	0.0102491
Cer(d18:1/18:0)+HCOO	Cer(d36:1)+HCOO	Cer	(d18:1/18:0)	(d18:1)	(18:0)	0	0	1.53636	5.02496e-05	1.0835	2.91074e+07	2.48772e+07	2.68712e+07	2.39014e+07	2.31311e+07	1.75812e+07	1.71992e+07	1.55919e+07	1.66693e+07	1.61996e+07	1.83005e+07	1.83036e+07	1.80618e+07	0.0076125
Cer(d16:1/22:0)+HCOO	Cer(d38:1)+HCOO	Cer	(d16:1/22:0)	(d16:1)	(22:0)	0	0	1.57357	0.000110498	1.48119	5.21633e+07	4.07558e+07	4.65384e+07	4.46853e+07	4.04265e+07	2.8785e+07	3.10835e+07	2.58612e+07	2.73933e+07	2.95905e+07	2.90429e+07	2.89726e+07	2.89724e+07	0.0014015
Cer(d18:1/24:0)-H	Cer(d42:1)-H	Cer	(d18:1/24:0)	(d18:1)	(24:0)	0	0	1.44005	0.00497634	1.03142	3.53442e+07	2.6644e+07	2.76652e+07	2.73986e+07	2.32022e+07	2.07657e+07	2.20371e+07	1.67343e+07	1.74666e+07	2.03917e+07	2.05453e+07	2.06044e+07	2.06661e+07	0.0029319
Cer(d17:1/22:0)+HCOO	Cer(d39:1)+HCOO	Cer	(d17:1/22:0)	(d17:1)	(22:0)	0	0	2.01306	1.81103e-05	1.07702	1.99701e+07	1.56351e+07	1.70808e+07	1.61686e+07	1.53223e+07	8.83628e+06	8.92302e+06	7.36799e+06	7.3383e+06	9.34996e+06	1.02772e+07	1.03245e+07	1.02771e+07	0.00265759
PS(27:0)-H	PS(27:0)-H	PS	(27:0)	(27:0)	0	0	0	4.48138	0.0352097	1.00363	2.24303e+07	8.72889e+06	1.81995e+07	593035	1.56049e+07	6.34127e+06	5.30423e+06	1.59964e+06	793798	589726	8.3379e+06	7.63219e+06	8.33848e+06	0.050304
Cer(d18:2/22:0)+HCOO	Cer(d40:2)+HCOO	Cer	(d18:2/22:0)	(d18:2)	(22:0)	0	0	1.52905	0.0121018	1.70145	8.27255e+07	6.71732e+07	7.30809e+07	1.07912e+08	6.07895e+07	5.56725e+07	5.39392e+07	4.9426e+07	4.61345e+07	5.09878e+07	5.64347e+07	5.64157e+07	5.907e+07	0.0266457
Cer(d18:1/22:0)+HCOO	Cer(d40:1)+HCOO	Cer	(d18:1/22:0)	(d18:1)	(22:0)	0	0	1.69197	0.000103015	4.48603	4.22487e+08	3.43105e+08	3.92272e+08	3.52997e+08	3.22977e+08	2.37553e+08	2.20638e+08	2.02333e+08	1.81476e+08	2.41845e+08	2.38663e+08	2.38677e+08	2.35554e+08	0.00757088
PE(32:0p)-H	PE(32:0p)-H	PE	(32:0p)	(32:0p)	0	0	0	0.654019	2.45418e-06	2.31823	7.29314e+07	6.25762e+07	6.78389e+07	6.56789e+07	6.58562e+07	1.02042e+08	1.11738e+08	9.87504e+07	9.78172e+07	1.01689e+08	8.12336e+07	8.07615e+07	8.05325e+07	0.00442199
Cer(d18:2/23:0)+HCOO	Cer(d41:2)+HCOO	Cer	(d18:2/23:0)	(d18:2)	(23:0)	0	0	1.57794	0.000178588	1.16815	3.32674e+07	2.7221e+07	2.89684e+07	2.65226e+07	2.49224e+07	1.94728e+07	1.87551e+07	1.63368e+07	1.62082e+07	1.85221e+07	1.90434e+07	1.90435e+07	1.90735e+07	0.000909949
Cer(d18:1/23:0)+HCOO	Cer(d41:1)+HCOO	Cer	(d18:1/23:0)	(d18:1)	(23:0)	0	0	1.69625	0.0020187	2.12394	1.11724e+08	7.52418e+07	8.6992e+07	7.83413e+07	7.36495e+07	5.54493e+07	5.58948e+07	4.23684e+07	4.167e+07	5.57288e+07	5.3245e+07	5.26747e+07	5.32504e+07	0.00623494
PE(16:1/16:1)-H	PE(32:2)-H	PE	(16:1/16:1)	(16:1)	(16:1)	0	0	0.574386	3.25973e-06	1.96988	3.96755e+07	3.43093e+07	3.41726e+07	3.46645e+07	3.14535e+07	6.27212e+07	5.75091e+07	5.8763e+07	5.74516e+07	6.69665e+07	4.43513e+07	4.43453e+07	4.36937e+07	0.00856481
PE(16:0/16:1)-H	PE(32:1)-H	PE	(16:0/16:1)	(16:0)	(16:1)	0	0	0.919319	0.0427811	1.54183	1.74273e+08	1.65086e+08	1.7481e+08	1.76913e+08	1.6613e+08	1.82742e+08	1.99491e+08	1.83092e+08	1.68517e+08	1.986e+08	1.67108e+08	1.67098e+08	1.65431e+08	0.00579669
Cer(d18:2/24:1)+HCOO	Cer(d42:3)+HCOO	Cer	(d18:2/24:1)	(d18:2)	(24:1)	0	0	1.22976	0.0353371	1.8104	1.90863e+08	1.42223e+08	1.60476e+08	1.53341e+08	1.26794e+08	1.29307e+08	1.32591e+08	1.15626e+08	1.16448e+08	1.35173e+08	1.17128e+08	1.1616e+08	1.17147e+08	0.00483396
Cer(d18:1/24:1)+HCOO	Cer(d42:2)+HCOO	Cer	(d18:1/24:1)	(d18:1)	(24:1)	0	0	1.20409	0.0249988	2.85197	4.99419e+08	4.06914e+08	4.43775e+08	4.32146e+08	3.70243e+08	3.97382e+08	3.70139e+08	3.32961e+08	3.10346e+08	3.76824e+08	3.30572e+08	3.28357e+08	3.24809e+08	0.00886599
Cer(d18:1/24:0)+HCOO	Cer(d42:1)+HCOO	Cer	(d18:1/24:0)	(d18:1)	(24:0)	0	0	1.47442	0.00204476	6.10596	1.14007e+09	8.72311e+08	8.75643e+08	8.92433e+08	7.83613e+08	6.3905e+08	6.79792e+08	5.60702e+08	5.51874e+08	6.64079e+08	6.41573e+08	6.48002e+08	6.41569e+08	0.00576769
PC(19:1)+H	PC(19:1)+H	PC	(19:1)	(19:1)	0	0		4.09874	0.0248367	1.29353	1.75346e+08	1.10283e+08	2.14217e+08	2.30686e+07	1.02106e+08	6.40906e+07	3.35351e+07	3.26426e+07	1.00472e+07	1.21754e+07	6.85129e+07	6.65833e+07	6.56269e+07	0.0219716
PE(34:0p)-H	PE(34:0p)-H	PE	(34:0p)	(34:0p)	0	0	0	0.604093	9.63525e-07	2.27757	5.63746e+07	4.89315e+07	5.48329e+07	5.26466e+07	4.8926e+07	8.27795e+07	9.16845e+07	8.20839e+07	8.51896e+07	9.14929e+07	6.8252e+07	6.93593e+07	6.71983e+07	0.0158287
PE(34:0e)-H	PE(34:0e)-H	PE	(34:0e)	(34:0e)	0	0	0	0.555152	2.90284e-07	1.4523	2.05576e+07	1.67749e+07	1.77759e+07	1.69126e+07	1.56377e+07	3.1307e+07	3.25668e+07	3.04021e+07	3.18657e+07	3.1759e+07	2.26717e+07	2.28079e+07	2.26721e+07	0.00345746
Cer(d18:1/25:0)+HCOO	Cer(d43:1)+HCOO	Cer	(d18:1/25:0)	(d18:1)	(25:0)	0	0	2.19475	0.000282427	1.14674	2.33274e+07	1.70722e+07	1.83013e+07	1.65499e+07	1.46756e+07	9.65963e+06	8.62736e+06	6.66186e+06	6.61415e+06	9.4104e+06	1.05165e+07	1.03988e+07	1.03619e+07	0.0077462
PE(16:1/18:1)-H	PE(34:2)-H	PE	(16:1/18:1)	(16:1)	(18:1)	0	0	0.641765	1.9922e-07	5.95111	4.22653e+08	3.91985e+08	4.46264e+08	4.19046e+08	4.04437e+08	6.17572e+08	6.53926e+08	6.32865e+08	6.65495e+08	6.78035e+08	4.87342e+08	4.8712e+08	4.80119e+08	0.00847231
PE(18:0/16:0)-H	PE(34:0)-H	PE	(18:0/16:0)	(18:0)	(16:0)	0	0	0.797463	0.000933973	1.06164	3.16673e+07	2.68969e+07	2.93821e+07	2.81236e+07	2.92626e+07	3.80567e+07	3.94946e+07	3.23088e+07	3.5785e+07	3.65984e+07	3.26336e+07	3.25956e+07	3.23297e+07	0.00509136
SM(d16:1/16:0)+HCOO	SM(d32:1)+HCOO	SM	(d16:1/16:0)	(d16:1)	(16:0)	0	0	0.82039	0.00267385	2.19663	1.53835e+08	1.32208e+08	1.40439e+08	1.48773e+08	1.30872e+08	1.84377e+08	1.75779e+08	1.61641e+08	1.56248e+08	1.82676e+08	1.37526e+08	1.37508e+08	1.34361e+08	0.0133535
PE(16:0p/20:5)-H	PE(36:5p)-H	PE	(16:0p/20:5)	(16:0p)	(20:5)	0	0	1.14982	0.0187454	3.54802	1.24465e+09	1.29701e+09	1.1465e+09	1.26934e+09	1.07754e+09	1.06541e+09	1.00421e+09	1.0315e+09	9.74681e+08	1.17289e+09	8.02978e+08	8.02994e+08	7.98199e+08	0.00344863
PE(16:0e/20:5)-H	PE(36:5e)-H	PE	(16:0e/20:5)	(16:0e)	(20:5)	0	0	1.98944	1.41398e-06	1.08007	1.82707e+07	1.75915e+07	1.47149e+07	1.81057e+07	1.6633e+07	8.3577e+06	8.87614e+06	8.47051e+06	8.20481e+06	8.97522e+06	1.58617e+07	1.76926e+07	1.57677e+07	0.0660094
PE(16:0p/20:4)-H	PE(36:4p)-H	PE	(16:0p/20:4)	(16:0p)	(20:4)	0	0	1.2057	9.99922e-05	3.63743	6.81909e+08	6.32946e+08	6.53874e+08	6.35383e+08	6.28888e+08	5.29883e+08	5.67891e+08	5.14251e+08	5.08775e+08	5.60635e+08	5.11071e+08	5.11141e+08	4.93378e+08	0.0202598
Cer(d20:1/24:0)+HCOO	Cer(d44:1)+HCOO	Cer	(d20:1/24:0)	(d20:1)	(24:0)	0	0	1.2086	0.032954	1.31192	1.07836e+08	8.56276e+07	9.62008e+07	8.46801e+07	7.62169e+07	7.66125e+07	7.96946e+07	6.70174e+07	6.97778e+07	7.96925e+07	6.72813e+07	6.7284e+07	6.6989e+07	0.00252372
PE(16:0p/20:3)-H	PE(36:3p)-H	PE	(16:0p/20:3)	(16:0p)	(20:3)	0	0	1.33227	0.000483406	2.12071	1.62659e+08	1.47233e+08	1.5025e+08	1.4489e+08	1.25036e+08	1.13873e+08	1.05206e+08	1.06248e+08	1.069e+08	1.15761e+08	1.08022e+08	1.06637e+08	1.08042e+08	0.00748838
PE(36:3p)-H	PE(36:3p)-H	PE	(36:3p)	(36:3p)	0	0	0	1.57588	2.9187e-05	1.36038	4.40955e+07	4.0166e+07	3.86262e+07	3.74571e+07	3.47627e+07	2.47532e+07	2.22091e+07	2.53117e+07	2.60926e+07	2.54417e+07	2.54759e+07	2.51156e+07	2.51172e+07	0.00822354
Cer(d20:0/24:0)+HCOO	Cer(d44:0)+HCOO	Cer	(d20:0/24:0)	(d20:0)	(24:0)	0	0	0.754196	0.0170701	1.01646	2.88301e+07	2.03551e+07	2.28781e+07	2.07359e+07	1.90927e+07	3.21945e+07	3.33063e+07	2.46102e+07	2.65796e+07	3.16687e+07	2.08919e+07	2.08919e+07	2.08447e+07	0.0013044
PE(17:1/18:1)-H	PE(35:2)-H	PE	(17:1/18:1)	(17:1)	(18:1)	0	0	0.692964	4.46282e-06	2.0733	6.90255e+07	6.40122e+07	6.35252e+07	5.99387e+07	6.09138e+07	9.91392e+07	9.25459e+07	8.77238e+07	8.91974e+07	8.94482e+07	6.85189e+07	6.85288e+07	6.69619e+07	0.0132615
PE(16:0p/20:1)-H	PE(36:1p)-H	PE	(16:0p/20:1)	(16:0p)	(20:1)	0	0	1.22586	0.00116473	4.5925	1.04001e+09	9.14627e+08	9.53927e+08	9.72456e+08	8.61622e+08	7.48992e+08	7.89068e+08	7.21373e+08	7.72588e+08	8.36802e+08	7.97425e+08	7.9827e+08	7.96563e+08	0.00107072
PE(36:1e)-H	PE(36:1e)-H	PE	(36:1e)	(36:1e)	0	0	0	1.84898	6.53499e-06	3.29255	1.85749e+08	1.69543e+08	1.87869e+08	1.75549e+08	1.51542e+08	8.86965e+07	9.57512e+07	8.26493e+07	9.66344e+07	1.06933e+08	1.07101e+08	1.05285e+08	1.07141e+08	0.00995395
PE(16:1/20:5)-H	PE(36:6)-H	PE	(16:1/20:5)	(16:1)	(20:5)	0	0	0.586159	1.50998e-05	1.04987	1.12301e+07	9.504e+06	1.03958e+07	1.08652e+07	1.02888e+07	1.85241e+07	1.89228e+07	1.64412e+07	1.57364e+07	1.9573e+07	1.23783e+07	1.23771e+07	1.21959e+07	0.00852203
PE(18:1/18:2)-H	PE(36:3)-H	PE	(18:1/18:2)	(18:1)	(18:2)	0	0	0.697169	0.00156	2.69921	1.17359e+08	1.12036e+08	1.33014e+08	1.53073e+08	1.06018e+08	1.80935e+08	1.79082e+08	1.64667e+08	2.0539e+08	1.6139e+08	1.58143e+08	1.4504e+08	1.44959e+08	0.0508003
PE(18:1/18:1)-H	PE(36:2)-H	PE	(18:1/18:1)	(18:1)	(18:1)	0	0	0.761982	0.000145755	8.3417	1.46551e+09	1.40745e+09	1.54037e+09	1.50089e+09	1.2746e+09	1.90536e+09	2.02736e+09	1.75068e+09	1.81653e+09	1.93444e+09	1.52868e+09	1.52908e+09	1.50869e+09	0.0076603
SM(d18:1/16:1)+HCOO	SM(d34:2)+HCOO	SM	(d18:1/16:1)	(d18:1)	(16:1)	0	0	0.87156	0.0239248	1.89874	1.70804e+08	1.57143e+08	1.69597e+08	1.78847e+08	1.46732e+08	2.01797e+08	2.0334e+08	1.8558e+08	1.66711e+08	1.86997e+08	1.54072e+08	1.54081e+08	1.51687e+08	0.00899967
PE(16:0p/22:6)-H	PE(38:6p)-H	PE	(16:0p/22:6)	(16:0p)	(22:6)	0	0	1.11742	0.0196572	2.42379	7.24911e+08	6.70344e+08	7.47069e+08	7.67557e+08	6.58945e+08	6.81572e+08	6.63553e+08	6.01689e+08	6.24361e+08	6.22644e+08	6.03799e+08	6.03879e+08	5.93838e+08	0.00961547
PE(16:0p/22:5)-H	PE(38:5p)-H	PE	(16:0p/22:5)	(16:0p)	(22:5)	0	0	0.942976	0.0320704	2.90396	7.95131e+08	7.3266e+08	7.3869e+08	7.41774e+08	7.07998e+08	8.19824e+08	8.02725e+08	7.68574e+08	7.75662e+08	7.74198e+08	6.64012e+08	6.64051e+08	6.52967e+08	0.00967369
CerG1(d37:5+pO)-H	CerG1(d37:5+pO)-H	CerG1	(d37:5+pO)	(d37:5+pO)	0	0	0	1.36497	1.71267e-06	3.73616	4.04667e+08	4.09357e+08	4.22019e+08	4.28011e+08	3.78223e+08	3.02331e+08	2.99712e+08	2.92619e+08	3.02782e+08	2.98768e+08	2.92455e+08	2.9244e+08	2.88043e+08	0.00874012
PE(18:0p/20:4)-H	PE(38:4p)-H	PE	(18:0p/20:4)	(18:0p)	(20:4)	0	0	1.32805	1.66562e-05	3.73275	4.75628e+08	4.06996e+08	4.6213e+08	4.40646e+08	4.35539e+08	3.36521e+08	3.4136e+08	3.27822e+08	3.31303e+08	3.35327e+08	3.40234e+08	3.35165e+08	3.35039e+08	0.0087996
PE(16:0p/22:4)-H	PE(38:4p)-H	PE	(16:0p/22:4)	(16:0p)	(22:4)	0	0	1.76349	1.39242e-06	2.31848	9.52324e+07	9.16799e+07	9.40988e+07	9.32764e+07	8.24598e+07	4.74648e+07	5.50273e+07	5.19214e+07	4.68704e+07	5.77181e+07	6.05149e+07	5.99008e+07	6.02676e+07	0.00512987
PE(18:0p/20:3)-H	PE(38:3p)-H	PE	(18:0p/20:3)	(18:0p)	(20:3)	0	0	1.36915	0.0324399	1.65145	1.28366e+08	1.13974e+08	1.22647e+08	1.2066e+08	1.10793e+08	1.34814e+08	7.9524e+07	7.01383e+07	7.27205e+07	7.84304e+07	8.78673e+07	8.78774e+07	8.61753e+07	0.0112227
PE(38:4e)-H	PE(38:4e)-H	PE	(38:4e)	(38:4e)	0	0	0	1.98194	3.03516e-06	2.33212	8.58171e+07	8.38679e+07	8.76087e+07	7.56426e+07	7.31879e+07	3.3709e+07	4.6011e+07	4.08907e+07	4.28392e+07	4.14631e+07	4.80996e+07	4.81004e+07	4.78515e+07	0.00298732
PE(38:3p)-H	PE(38:3p)-H	PE	(38:3p)	(38:3p)	0	0	0	1.47077	6.32233e-05	1.24243	4.09655e+07	3.41605e+07	3.56803e+07	3.71525e+07	3.53539e+07	2.35498e+07	2.68059e+07	2.33114e+07	2.31011e+07	2.78692e+07	2.66263e+07	2.66294e+07	2.62696e+07	0.00780341
PE(19:1/18:1)-H	PE(37:2)-H	PE	(19:1/18:1)	(19:1)	(18:1)	0	0	0.719898	1.43364e-05	1.26902	2.85204e+07	2.38439e+07	2.79649e+07	2.59605e+07	2.67977e+07	3.86459e+07	3.78179e+07	3.51893e+07	3.51682e+07	3.80484e+07	3.02722e+07	3.02781e+07	2.97446e+07	0.0101781
PS(18:0/16:1)-H	PS(34:1)-H	PS	(18:0/16:1)	(18:0)	(16:1)	0	0	1.20009	0.00122839	2.74553	4.71056e+08	4.47901e+08	4.41411e+08	4.4477e+08	4.12615e+08	3.32535e+08	3.61693e+08	3.9755e+08	3.6234e+08	3.93872e+08	4.38335e+08	4.67204e+08	4.37974e+08	0.0374528
PE(18:1/20:5)-H	PE(38:6)-H	PE	(18:1/20:5)	(18:1)	(20:5)	0	0	0.701294	3.69176e-05	3.14727	1.55048e+08	1.43802e+08	1.61852e+08	1.69228e+08	1.45713e+08	2.27035e+08	2.43723e+08	2.07794e+08	2.11638e+08	2.15828e+08	1.63905e+08	1.63917e+08	1.61736e+08	0.00769516
PE(16:0/22:6)-H	PE(38:6)-H	PE	(16:0/22:6)	(16:0)	(22:6)	0	0	0.841933	0.0203365	1.45733	7.74387e+07	1.00719e+08	8.57099e+07	9.09588e+07	7.55893e+07	9.92671e+07	1.00465e+08	9.4675e+07	1.02971e+08	1.13845e+08	6.77775e+07	6.84752e+07	6.50005e+07	0.0274005
PS(34:0)-H	PS(34:0)-H	PS	(34:0)	(34:0)	0	0	0	1.20908	0.00107695	1.03192	5.46186e+07	5.07422e+07	5.27624e+07	5.26081e+07	4.6796e+07	4.25711e+07	4.60788e+07	4.10692e+07	3.91502e+07	4.41254e+07	4.03546e+07	3.98521e+07	4.03543e+07	0.0072171
PE(18:0/20:5)-H	PE(38:5)-H	PE	(18:0/20:5)	(18:0)	(20:5)	0	0	0.765853	7.04356e-06	3.08045	1.95503e+08	1.94556e+08	2.03092e+08	2.06562e+08	2.11485e+08	2.56109e+08	2.70322e+08	2.65293e+08	2.49928e+08	2.78703e+08	2.06575e+08	2.06468e+08	2.00099e+08	0.0181453
PE(18:0/20:4)-H	PE(38:4)-H	PE	(18:0/20:4)	(18:0)	(20:4)	0	0	1.11201	0.0227523	2.01107	4.86328e+08	4.717e+08	5.1296e+08	4.94787e+08	4.32831e+08	4.26347e+08	4.49373e+08	4.10394e+08	4.08585e+08	4.62298e+08	4.09635e+08	4.09685e+08	4.03812e+08	0.00828087
PE(18:1/20:3)-H	PE(38:4)-H	PE	(18:1/20:3)	(18:1)	(20:3)	0	0	0.799306	0.000110935	1.50761	6.05695e+07	5.72665e+07	5.71708e+07	5.7814e+07	5.78675e+07	7.33533e+07	7.94083e+07	6.82084e+07	6.91638e+07	7.35419e+07	5.94039e+07	5.93957e+07	5.8394e+07	0.00983164
PE(18:0/20:3)-H	PE(38:3)-H	PE	(18:0/20:3)	(18:0)	(20:3)	0	0	0.87217	0.0241398	1.08068	6.27086e+07	5.91066e+07	5.75058e+07	5.77559e+07	5.67695e+07	7.27932e+07	6.71602e+07	7.19062e+07	5.64603e+07	6.85942e+07	5.66694e+07	5.66696e+07	5.54154e+07	0.0128715
PE(20:1/18:1)-H	PE(38:2)-H	PE	(20:1/18:1)	(20:1)	(18:1)	0	0	0.704413	3.31322e-05	2.59013	1.11933e+08	9.6957e+07	1.10779e+08	9.92958e+07	9.35785e+07	1.49335e+08	1.51639e+08	1.34992e+08	1.38951e+08	1.52701e+08	1.18864e+08	1.18541e+08	1.18541e+08	0.00156946
PG(18:1/18:1)-H	PG(36:2)-H	PG	(18:1/18:1)	(18:1)	(18:1)	0	0	1.47392	0.049965	1.59194	9.44094e+07	7.17257e+07	1.19735e+08	1.04547e+08	7.46052e+07	4.55307e+07	5.72942e+07	4.4375e+07	7.57278e+07	9.2572e+07	6.22115e+07	6.24187e+07	6.27594e+07	0.00442855
PG(18:1/18:1)-H	PG(36:2)-H	PG	(18:1/18:1)	(18:1)	(18:1)	0	0	0.678942	0.000527153	3.30377	1.81373e+08	1.41987e+08	1.60588e+08	1.45884e+08	1.28201e+08	2.28279e+08	2.42878e+08	2.05097e+08	1.98774e+08	2.41466e+08	1.68715e+08	1.66063e+08	1.68729e+08	0.00914674
PS(35:1)-H	PS(35:1)-H	PS	(35:1)	(35:1)	0	0	0	0.816994	0.00148856	3.04728	2.74201e+08	2.51107e+08	2.71675e+08	2.50651e+08	2.29769e+08	3.18504e+08	3.26256e+08	2.91994e+08	2.91394e+08	3.35391e+08	2.42448e+08	2.42492e+08	2.35815e+08	0.0159936
PE(18:1p/22:5)-H	PE(40:6p)-H	PE	(18:1p/22:5)	(18:1p)	(22:5)	0	0	0.769562	0.000421526	2.02159	9.17935e+07	9.23706e+07	8.96424e+07	9.06944e+07	8.53169e+07	1.17789e+08	1.14754e+08	1.06989e+08	1.11555e+08	1.33425e+08	8.7555e+07	8.75423e+07	8.57141e+07	0.0121839
CerG1(d39:6+pO)-H	CerG1(d39:6+pO)-H	CerG1	(d39:6+pO)	(d39:6+pO)	0	0	0	1.25873	7.91261e-05	3.6208	5.60246e+08	4.94798e+08	5.42285e+08	5.26085e+08	4.86208e+08	4.0475e+08	4.22275e+08	4.25446e+08	4.14074e+08	4.0668e+08	4.21782e+08	4.17055e+08	4.16932e+08	0.00660588
PG(18:0/18:1)-H	PG(36:1)-H	PG	(18:0/18:1)	(18:0)	(18:1)	0	0	1.36959	0.000256761	2.7427	2.32693e+08	2.01954e+08	2.30039e+08	2.57038e+08	2.53352e+08	1.79032e+08	1.67408e+08	1.68188e+08	1.66322e+08	1.77029e+08	1.65729e+08	1.65764e+08	1.61331e+08	0.0155173
PE(40:5e)-H	PE(40:5e)-H	PE	(40:5e)	(40:5e)	0	0	0	1.33174	0.000787903	1.53905	8.95367e+07	8.4738e+07	8.83944e+07	8.455e+07	8.02444e+07	7.82589e+07	6.07996e+07	6.41544e+07	5.64911e+07	6.1278e+07	6.33137e+07	6.35743e+07	6.24401e+07	0.00941357
PE(18:1/22:6)-H	PE(40:7)-H	PE	(18:1/22:6)	(18:1)	(22:6)	0	0	0.703316	0.000205747	3.46044	2.00705e+08	2.02738e+08	1.85772e+08	2.12301e+08	1.66185e+08	2.79099e+08	2.59822e+08	2.62906e+08	2.6195e+08	3.12135e+08	1.75101e+08	1.751e+08	1.71631e+08	0.0115161
PC(16:0e/18:1)+HCOO	PC(34:1e)+HCOO	PC	(16:0e/18:1)	(16:0e)	(18:1)	0	0	1.28195	0.000494609	3.17152	3.91784e+08	3.3512e+08	3.71554e+08	3.73089e+08	3.28297e+08	2.8183e+08	3.02321e+08	2.62559e+08	2.6829e+08	2.88987e+08	2.7939e+08	2.77458e+08	2.77461e+08	0.00400851
PE(18:0/22:5)-H	PE(40:5)-H	PE	(18:0/22:5)	(18:0)	(22:5)	0	0	0.87711	0.0141967	1.35641	8.24219e+07	8.25303e+07	9.05075e+07	8.61193e+07	7.82046e+07	9.58627e+07	1.01024e+08	9.1151e+07	8.66336e+07	1.03927e+08	8.56532e+07	8.47145e+07	8.471e+07	0.00638954
PS(37:1)-H	PS(37:1)-H	PS	(37:1)	(37:1)	0	0	0	0.760604	0.0193432	5.16578	6.62956e+08	6.87049e+08	6.78486e+08	7.20388e+08	6.05688e+08	9.90657e+08	7.94571e+08	6.80061e+08	8.70064e+08	1.07504e+09	6.92267e+08	6.92679e+08	7.16186e+08	0.0195496
PI(16:0/16:1)-H	PI(32:1)-H	PI	(16:0/16:1)	(16:0)	(16:1)	0	0	0.768556	0.00100939	1.73341	7.16633e+07	5.40665e+07	7.27423e+07	6.57988e+07	6.38677e+07	8.92244e+07	8.65941e+07	8.84866e+07	7.7743e+07	8.49064e+07	9.02911e+07	8.89284e+07	8.83823e+07	0.0110213
PS(18:0/20:4)-H	PS(38:4)-H	PS	(18:0/20:4)	(18:0)	(20:4)	0	0	1.4432	0.000148999	1.59556	7.16331e+07	6.00198e+07	6.72308e+07	6.29719e+07	5.7207e+07	4.05103e+07	4.53192e+07	4.16246e+07	4.55565e+07	4.80696e+07	5.76859e+07	5.76873e+07	5.71345e+07	0.00554274
PS(38:0)-H	PS(38:0)-H	PS	(38:0)	(38:0)	0	0	0	1.20545	0.00542405	1.77772	1.94733e+08	1.73357e+08	1.84592e+08	1.79349e+08	1.65535e+08	1.70919e+08	1.54926e+08	1.43718e+08	1.34736e+08	1.40291e+08	1.3913e+08	1.3904e+08	1.3807e+08	0.0042353
PS(39:1)-H	PS(39:1)-H	PS	(39:1)	(39:1)	0	0	0	0.899239	0.000422166	5.01046	1.3092e+09	1.23818e+09	1.36225e+09	1.35628e+09	1.31735e+09	1.50143e+09	1.47386e+09	1.42251e+09	1.46343e+09	1.45968e+09	1.2801e+09	1.28027e+09	1.26536e+09	0.00671177
SM(d22:0/18:1)+HCOO	SM(d40:1)+HCOO	SM	(d22:0/18:1)	(d22:0)	(18:1)	0	0	1.29868	0.00246772	2.28517	2.03554e+08	1.80124e+08	2.04966e+08	1.80639e+08	1.62347e+08	1.43607e+08	1.58183e+08	1.26012e+08	1.3665e+08	1.52913e+08	1.41048e+08	1.40072e+08	1.4035e+08	0.00358047
PS(39:0)-H	PS(39:0)-H	PS	(39:0)	(39:0)	0	0	0	1.15821	0.000515281	4.57297	1.57813e+09	1.48563e+09	1.57413e+09	1.44743e+09	1.40595e+09	1.31352e+09	1.32243e+09	1.30447e+09	1.27533e+09	1.25222e+09	1.25847e+09	1.25822e+09	1.23999e+09	0.00846355
PI(16:1/18:1)-H	PI(34:2)-H	PI	(16:1/18:1)	(16:1)	(18:1)	0	0	0.777096	0.00380788	2.42278	1.60953e+08	1.12491e+08	1.44335e+08	1.27967e+08	1.1501e+08	1.69452e+08	1.69074e+08	1.69929e+08	1.64058e+08	1.77775e+08	1.76749e+08	1.67683e+08	1.67221e+08	0.0315025
SM(d22:0/18:0)+HCOO	SM(d40:0)+HCOO	SM	(d22:0/18:0)	(d22:0)	(18:0)	0	0	1.55277	6.32124e-05	1.13394	3.03695e+07	2.39293e+07	2.92212e+07	2.77583e+07	2.51581e+07	1.69103e+07	1.77358e+07	1.67955e+07	1.73356e+07	1.90892e+07	1.9906e+07	1.96906e+07	1.99061e+07	0.00627239
PS(18:0/22:5)-H	PS(40:5)-H	PS	(18:0/22:5)	(18:0)	(22:5)	0	0	0.762093	0.0228794	1.28313	4.02218e+07	2.77132e+07	5.03657e+07	4.86964e+07	4.80214e+07	5.67448e+07	5.87274e+07	5.15302e+07	5.15899e+07	6.35498e+07	4.20403e+07	4.55187e+07	4.2031e+07	0.0465529
PC(18:0p/20:4)+HCOO	PC(38:4p)+HCOO	PC	(18:0p/20:4)	(18:0p)	(20:4)	0	0	1.44496	0.000440266	1.0617	3.26623e+07	2.64023e+07	2.85971e+07	2.73606e+07	2.5614e+07	1.99743e+07	2.24005e+07	1.74808e+07	1.79623e+07	1.95106e+07	2.07439e+07	2.07475e+07	2.02319e+07	0.014417
PS(18:1/22:0)-H	PS(40:1)-H	PS	(18:1/22:0)	(18:1)	(22:0)	0	0	1.23885	0.0175467	1.27002	9.04721e+07	8.86641e+07	8.51053e+07	8.71831e+07	7.91412e+07	7.07551e+07	8.76994e+07	5.70957e+07	6.19664e+07	7.00353e+07	8.325e+07	8.16072e+07	8.14986e+07	0.01195
SM(d25:0/16:1)+HCOO	SM(d41:1)+HCOO	SM	(d25:0/16:1)	(d25:0)	(16:1)	0	0	1.37276	4.99693e-05	1.20505	4.48186e+07	3.98743e+07	4.28408e+07	4.04978e+07	3.85658e+07	3.08741e+07	3.10054e+07	3.00083e+07	2.67314e+07	3.18786e+07	3.2069e+07	3.1719e+07	3.17242e+07	0.00630069
PS(41:4)-H	PS(41:4)-H	PS	(41:4)	(41:4)	0	0	0	1.36673	6.00604e-05	1.19443	4.26872e+07	4.06424e+07	4.52733e+07	4.2515e+07	4.03072e+07	2.80149e+07	3.33356e+07	2.97361e+07	2.94607e+07	3.4147e+07	3.03441e+07	3.11522e+07	3.03248e+07	0.0154277
SM(d24:0/18:1)+HCOO	SM(d42:1)+HCOO	SM	(d24:0/18:1)	(d24:0)	(18:1)	0	0	1.3323	0.000138586	3.86317	5.19668e+08	4.5484e+08	4.7743e+08	4.53637e+08	4.2763e+08	3.46912e+08	3.64055e+08	3.54442e+08	3.23132e+08	3.62716e+08	3.59936e+08	3.59926e+08	3.56389e+08	0.0057007
SM(d24:0/18:1)+HCOO	SM(d42:1)+HCOO	SM	(d24:0/18:1)	(d24:0)	(18:1)	0	0	1.26788	0.000339725	1.06846	4.73144e+07	4.13611e+07	4.45514e+07	4.54428e+07	4.08153e+07	3.38702e+07	3.73597e+07	3.20819e+07	3.62054e+07	3.35952e+07	3.38578e+07	3.37002e+07	3.36985e+07	0.00270988
SM(d42:0)+HCOO	SM(d42:0)+HCOO	SM	(d42:0)	(d42:0)	0	0	0	1.55832	0.00016672	1.80638	7.59619e+07	6.28624e+07	7.56666e+07	6.94881e+07	6.04433e+07	4.92781e+07	4.55873e+07	4.0319e+07	3.91537e+07	4.66834e+07	4.75811e+07	4.74923e+07	4.70755e+07	0.00569764
PI(18:0/18:1)-H	PI(36:1)-H	PI	(18:0/18:1)	(18:0)	(18:1)	0	0	0.797054	0.000331164	5.7077	9.50115e+08	7.95707e+08	8.87991e+08	7.88771e+08	8.35755e+08	1.07196e+09	1.10488e+09	1.10319e+09	1.06769e+09	9.94882e+08	1.12716e+09	1.12693e+09	1.10401e+09	0.0118811
PG(22:6/22:6)-H	PG(44:12)-H	PG	(22:6/22:6)	(22:6)	(22:6)	0	0	1.53239	0.00071916	1.92009	9.55248e+07	8.00303e+07	8.38944e+07	8.13539e+07	6.6982e+07	5.61414e+07	5.85637e+07	4.44173e+07	4.90631e+07	5.79256e+07	5.2224e+07	5.22208e+07	5.17732e+07	0.00498103
PI(16:0/22:6)-H	PI(38:6)-H	PI	(16:0/22:6)	(16:0)	(22:6)	0	0	1.26151	0.000688522	1.13629	5.59527e+07	4.68475e+07	5.12394e+07	5.34441e+07	5.06014e+07	4.2467e+07	4.40429e+07	3.73976e+07	3.82391e+07	4.24373e+07	5.17971e+07	5.32719e+07	5.17337e+07	0.016652
PI(18:1/20:4)-H	PI(38:5)-H	PI	(18:1/20:4)	(18:1)	(20:4)	0	0	1.18065	0.00900559	2.06305	2.73904e+08	2.38722e+08	2.81365e+08	2.69067e+08	2.37828e+08	2.0965e+08	2.45751e+08	2.07451e+08	2.12552e+08	2.26436e+08	2.73129e+08	2.71775e+08	2.67325e+08	0.0112161
PI(18:0/20:5)-H	PI(38:5)-H	PI	(18:0/20:5)	(18:0)	(20:5)	0	0	1.43779	9.50869e-05	2.93941	2.51238e+08	2.03698e+08	2.38362e+08	2.07206e+08	2.13537e+08	1.58726e+08	1.519e+08	1.53028e+08	1.52657e+08	1.58517e+08	2.20685e+08	2.29759e+08	2.20689e+08	0.0234141
SM(d20:1/24:0)+HCOO	SM(d44:1)+HCOO	SM	(d20:1/24:0)	(d20:1)	(24:0)	0	0	1.3176	0.000649476	1.01859	3.75771e+07	3.20603e+07	3.47947e+07	3.42001e+07	2.98622e+07	2.61257e+07	2.5983e+07	2.43332e+07	2.35533e+07	2.78844e+07	2.50168e+07	2.49096e+07	2.49096e+07	0.00248061
PI(18:0/20:2)-H	PI(38:2)-H	PI	(18:0/20:2)	(18:0)	(20:2)	0	0	0.606385	0.0179704	1.5745	1.4843e+07	3.71111e+07	3.85221e+07	3.70205e+07	3.94115e+07	4.33691e+07	7.31717e+07	4.7723e+07	4.79222e+07	6.30654e+07	5.47292e+07	5.47131e+07	5.26801e+07	0.0218061
PI(18:1/22:6)-H	PI(40:7)-H	PI	(18:1/22:6)	(18:1)	(22:6)	0	0	1.33688	0.000272897	1.11009	4.20126e+07	3.43217e+07	4.17964e+07	4.0905e+07	3.64677e+07	3.0097e+07	2.98238e+07	2.81753e+07	2.87284e+07	2.94142e+07	3.88279e+07	3.8838e+07	3.78074e+07	0.0153829
PI(18:0/22:6)-H	PI(40:6)-H	PI	(18:0/22:6)	(18:0)	(22:6)	0	0	1.43068	0.000137844	3.17573	2.76294e+08	2.31316e+08	2.79983e+08	2.79299e+08	2.56472e+08	1.85786e+08	2.09371e+08	1.68426e+08	1.86884e+08	1.74522e+08	2.78791e+08	2.71629e+08	2.71393e+08	0.0153488
PI(18:1/22:5)-H	PI(40:6)-H	PI	(18:1/22:5)	(18:1)	(22:5)	0	0	1.35929	0.0011068	1.56742	8.36768e+07	7.1812e+07	8.61935e+07	6.91648e+07	7.02931e+07	5.33623e+07	6.12697e+07	5.19109e+07	5.39705e+07	5.98834e+07	7.26276e+07	7.2642e+07	7.16157e+07	0.0081393
PI(18:0/22:5)-H	PI(40:5)-H	PI	(18:0/22:5)	(18:0)	(22:5)	0	0	1.24137	0.00245088	2.56328	3.35258e+08	2.69714e+08	3.0089e+08	2.84472e+08	2.75385e+08	2.17024e+08	2.49604e+08	2.29696e+08	2.43081e+08	2.41326e+08	2.75973e+08	2.75881e+08	2.71642e+08	0.00901343
DG(34:2p)+H	DG(34:2p)+H	DG	(34:2p)	(34:2p)	0	0		7.63369	0.00117335	1.47968	1.80251e+08	1.10835e+08	1.2393e+08	9.24659e+07	5.87354e+07	1.74254e+07	1.37829e+07	1.37462e+07	1.43974e+07	1.48216e+07	4.40975e+07	4.40667e+07	4.32595e+07	0.0108462
GM3(d34:1)-H	GM3(d34:1)-H	GM3	(d34:1)	(d34:1)	0	0	0	0.588272	3.60286e-05	1.01054	8.75591e+06	9.51768e+06	1.1005e+07	1.0706e+07	1.04785e+07	1.61697e+07	1.99973e+07	1.66042e+07	1.57597e+07	1.72509e+07	1.56528e+07	1.53157e+07	1.55706e+07	0.011331
GM3(d42:1)-H	GM3(d42:1)-H	GM3	(d42:1)	(d42:1)	0	0	0	0.646508	2.32692e-05	1.02808	1.35871e+07	1.08498e+07	1.48854e+07	1.25887e+07	1.24425e+07	1.93522e+07	2.1624e+07	1.90156e+07	1.98301e+07	1.97182e+07	1.97641e+07	1.95635e+07	1.97614e+07	0.00584094
CL(18:1/16:1/16:1/16:1)-H	CL(66:4)-H	CL	(18:1/16:1/16:1/16:1)	(18:1)	(16:1)	(16:1)	(16:1)	0.801561	0.00976288	1.41738	6.31328e+07	4.44273e+07	5.74596e+07	4.91346e+07	4.79916e+07	6.47642e+07	6.80795e+07	6.10855e+07	6.24904e+07	7.06246e+07	5.94477e+07	5.94444e+07	5.98828e+07	0.00423178
CL(18:1/16:0/18:1/16:0)-H	CL(68:2)-H	CL	(18:1/16:0/18:1/16:0)	(18:1)	(16:0)	(18:1)	(16:0)	4.91098	8.50363e-06	1.40007	2.22091e+07	1.44298e+07	1.86135e+07	1.75735e+07	1.51154e+07	3.20426e+06	3.77014e+06	3.54169e+06	3.16739e+06	4.22361e+06	1.05605e+07	1.05937e+07	1.05604e+07	0.0018184
CL(18:1/16:0/18:1/18:1)-H	CL(70:3)-H	CL	(18:1/16:0/18:1/18:1)	(18:1)	(16:0)	(18:1)	(18:1)	3.15724	9.98026e-06	1.01706	1.31408e+07	8.9674e+06	1.15558e+07	1.11085e+07	9.6934e+06	3.29748e+06	4.02776e+06	2.76311e+06	3.475e+06	3.68777e+06	8.03244e+06	8.0346e+06	7.64758e+06	0.0281887
Cer(d18:1/22:0)+H	Cer(d40:1)+H	Cer	(d18:1/22:0)	(d18:1)	(22:0)	0		1.74719	0.00480315	1.35496	2.32056e+08	1.69036e+08	2.82947e+08	1.99031e+08	1.65295e+08	1.16604e+08	1.22324e+08	1.35041e+08	9.24958e+07	1.33566e+08	1.33659e+08	1.30524e+08	1.32522e+08	0.0119994
Cer(d18:2/24:0)+H	Cer(d42:2)+H	Cer	(d18:2/24:0)	(d18:2)	(24:0)	0		1.75312	0.00847146	1.19346	1.90797e+08	1.34552e+08	2.23925e+08	1.76928e+08	1.10454e+08	9.00463e+07	9.33249e+07	1.05707e+08	8.1905e+07	1.06255e+08	1.06545e+08	1.03632e+08	1.03675e+08	0.0159554
Cer(d18:1/24:0)+H	Cer(d42:1)+H	Cer	(d18:1/24:0)	(d18:1)	(24:0)	0		1.79674	0.00637823	2.42258	7.43395e+08	5.30325e+08	8.54025e+08	6.77219e+08	4.26693e+08	3.77089e+08	3.7959e+08	3.89648e+08	2.84802e+08	3.67491e+08	3.92111e+08	3.78338e+08	3.79988e+08	0.0196128
PC(30:1e)+H	PC(30:1e)+H	PC	(30:1e)	(30:1e)	0	0		1.22233	0.0478526	1.1683	8.20542e+08	7.03451e+08	1.00069e+09	8.84493e+08	6.48529e+08	6.46686e+08	6.7059e+08	6.78032e+08	6.6396e+08	6.60373e+08	6.8101e+08	6.65983e+08	6.72768e+08	0.0111773
PC(30:0e)+H	PC(30:0e)+H	PC	(30:0e)	(30:0e)	0	0		1.2137	0.0489074	1.21608	7.87505e+08	6.7194e+08	9.49971e+08	7.94611e+08	6.29174e+08	6.41596e+08	6.24795e+08	5.97222e+08	6.07453e+08	6.8721e+08	6.25237e+08	6.14275e+08	6.14329e+08	0.0102167
PE(18:0p/16:0)+H	PE(34:0p)+H	PE	(18:0p/16:0)	(18:0p)	(16:0)	0		0.655633	0.00310871	1.05162	8.09136e+07	5.47416e+07	9.12302e+07	7.13536e+07	5.27403e+07	1.14017e+08	9.02526e+07	1.11724e+08	1.02858e+08	1.16477e+08	7.61856e+07	7.49839e+07	7.5001e+07	0.00913831
PC(31:2)+H	PC(31:2)+H	PC	(31:2)	(31:2)	0	0		0.701056	0.00179315	3.31095	8.89808e+08	7.81496e+08	1.02795e+09	9.26522e+08	6.21102e+08	1.28111e+09	1.10059e+09	1.15841e+09	1.21289e+09	1.30484e+09	9.3252e+08	9.121e+08	9.11725e+08	0.0129513
PE(16:0p/19:1)+H	PE(35:1p)+H	PE	(16:0p/19:1)	(16:0p)	(19:1)	0		1.72773	0.0124896	1.04449	1.97177e+08	9.12814e+07	1.51855e+08	1.62672e+08	1.27743e+08	9.71183e+07	8.00218e+07	8.50645e+07	5.91718e+07	1.01565e+08	8.20474e+07	7.68297e+07	7.68689e+07	0.0381919
PC(32:1p)+H	PC(32:1p)+H	PC	(32:1p)	(32:1p)	0	0		1.34278	0.0123587	2.27843	1.48319e+09	1.33485e+09	1.65004e+09	1.48222e+09	1.09977e+09	1.15052e+09	9.99153e+08	8.4568e+08	1.0427e+09	1.2123e+09	1.05959e+09	1.07349e+09	1.05959e+09	0.00754159
PC(32:1e)+H	PC(32:1e)+H	PC	(32:1e)	(32:1e)	0	0		1.63774	0.00188501	4.94904	3.85284e+09	3.27215e+09	3.59807e+09	3.7911e+09	2.4426e+09	2.48221e+09	2.29459e+09	1.89395e+09	1.80688e+09	1.87613e+09	1.92463e+09	1.9249e+09	1.90015e+09	0.00741591
PE(16:0p/20:5)+H	PE(36:5p)+H	PE	(16:0p/20:5)	(16:0p)	(20:5)	0		1.20811	0.030561	1.19846	9.12274e+08	8.35951e+08	9.23766e+08	8.57667e+08	6.68352e+08	7.54968e+08	5.94428e+08	6.53313e+08	7.3492e+08	7.37238e+08	6.81522e+08	6.89576e+08	6.81504e+08	0.00680397
PE(16:0p/20:4)+H	PE(36:4p)+H	PE	(16:0p/20:4)	(16:0p)	(20:4)	0		1.28509	0.0400703	1.90229	1.34031e+09	1.02696e+09	1.52969e+09	1.34814e+09	9.57082e+08	9.98356e+08	9.16463e+08	9.17684e+08	9.13451e+08	1.0803e+09	9.35593e+08	9.3543e+08	9.20729e+08	0.00917134
PE(18:1p/18:2)+H	PE(36:3p)+H	PE	(18:1p/18:2)	(18:1p)	(18:2)	0		1.41847	0.00778983	1.13723	2.80953e+08	2.32054e+08	3.1699e+08	2.82096e+08	1.96364e+08	1.92643e+08	1.67051e+08	1.78049e+08	1.86569e+08	1.98132e+08	1.83167e+08	1.86505e+08	1.82983e+08	0.0107633
PC(32:2)+H	PC(32:2)+H	PC	(32:2)	(32:2)	0	0		1.48724	0.0187608	1.39861	3.84639e+08	2.63132e+08	4.40331e+08	3.49766e+08	2.42092e+08	2.31079e+08	2.2247e+08	2.33262e+08	2.0782e+08	2.34949e+08	2.42673e+08	2.39672e+08	2.35347e+08	0.0153955
SM(d36:1)+H	SM(d36:1)+H	SM	(d36:1)	(d36:1)	0	0		1.54847	0.000648566	1.02118	1.57839e+08	1.53301e+08	1.72331e+08	1.66489e+08	1.20873e+08	1.00723e+08	8.97676e+07	1.08998e+08	8.78331e+07	1.10481e+08	1.19335e+08	1.19407e+08	1.17475e+08	0.0092247
PE(18:0e/18:1)+H	PE(36:1e)+H	PE	(18:0e/18:1)	(18:0e)	(18:1)	0		2.46883	0.00834563	1.97892	5.18787e+08	2.40546e+08	3.78244e+08	2.79621e+08	2.15153e+08	1.39794e+08	1.18271e+08	1.31203e+08	1.20723e+08	1.51191e+08	2.0663e+08	2.05228e+08	2.15665e+08	0.0270816
PC(33:0p)+H	PC(33:0p)+H	PC	(33:0p)	(33:0p)	0	0		1.68116	0.00221095	1.18972	1.99378e+08	1.31142e+08	2.10109e+08	1.90612e+08	1.46055e+08	1.04254e+08	9.90389e+07	1.04067e+08	9.5289e+07	1.19191e+08	1.22447e+08	1.26028e+08	1.22461e+08	0.0166915
PC(32:0)+H	PC(32:0)+H	PC	(16:0/16:0)	(16:0)	(16:0)	0		0.833485	0.0138241	5.10046	4.21804e+09	4.02568e+09	4.14544e+09	4.30641e+09	3.25598e+09	5.08174e+09	4.27152e+09	4.64325e+09	4.71268e+09	5.2283e+09	4.2403e+09	4.17724e+09	4.17571e+09	0.00878057
PC(33:2)+H	PC(33:2)+H	PC	(33:2)	(33:2)	0	0		0.760027	0.0477668	4.76106	2.77238e+09	2.49766e+09	2.89946e+09	2.66229e+09	2.13043e+09	3.91516e+09	2.83962e+09	3.22833e+09	2.6821e+09	4.38974e+09	2.79926e+09	2.85212e+09	2.79882e+09	0.0108803
PC(14:0p/20:1)+H	PC(34:1p)+H	PC	(14:0p/20:1)	(14:0p)	(20:1)	0		1.2999	0.0398059	2.46021	2.51162e+09	2.12429e+09	2.71223e+09	1.70015e+09	1.91814e+09	1.74632e+09	1.77986e+09	1.68793e+09	1.35251e+09	1.86971e+09	1.81517e+09	1.81526e+09	1.76929e+09	0.0147321
PC(33:1)+H	PC(33:1)+H	PC	(33:1)	(33:1)	0	0		1.22678	0.0358117	2.80874	3.90991e+09	3.48678e+09	4.62927e+09	3.79453e+09	2.96991e+09	3.19847e+09	3.01237e+09	2.98299e+09	2.97633e+09	3.14673e+09	3.0377e+09	2.98659e+09	2.98603e+09	0.0098796
PE(18:0p/20:5)+H	PE(38:5p)+H	PE	(18:0p/20:5)	(18:0p)	(20:5)	0		1.42649	0.00308785	1.84796	6.66107e+08	6.08211e+08	7.53515e+08	7.02096e+08	5.16349e+08	4.73938e+08	3.87883e+08	4.48835e+08	4.40927e+08	5.2412e+08	4.78059e+08	4.86184e+08	4.7802e+08	0.00978048
PE(36:2e)+Na	PE(36:2e)+Na	PE	(36:2e)	(36:2e)	0	0		1.43087	0.0249034	1.96953	8.3095e+08	5.98483e+08	9.19317e+08	6.70247e+08	5.90641e+08	5.38625e+08	4.92429e+08	5.4368e+08	3.43755e+08	6.04193e+08	5.12459e+08	5.03494e+08	5.03633e+08	0.0101407
PE(18:1p/20:3)+H	PE(38:4p)+H	PE	(18:1p/20:3)	(18:1p)	(20:3)	0		1.93649	0.000186819	1.36375	1.93073e+08	1.65445e+08	2.01325e+08	1.87231e+08	1.39017e+08	1.0148e+08	8.72784e+07	8.82179e+07	7.01975e+07	1.10402e+08	1.46416e+08	1.46521e+08	1.56122e+08	0.0372373
PE(18:0p/20:3)+H	PE(38:3p)+H	PE	(18:0p/20:3)	(18:0p)	(20:3)	0		2.08664	0.000336403	1.13476	1.32499e+08	9.61213e+07	1.37293e+08	1.04181e+08	9.50662e+07	6.07546e+07	4.53071e+07	5.96722e+07	4.43193e+07	6.0794e+07	8.35458e+07	8.84583e+07	8.30061e+07	0.0353421
PC(20:0/14:1)+H	PC(34:1)+H	PC	(20:0/14:1)	(20:0)	(14:1)	0		1.17141	0.021746	5.41515	2.60407e+10	2.35406e+10	2.55647e+10	2.45548e+10	2.29855e+10	2.32131e+10	2.12138e+10	2.07033e+10	1.68595e+10	2.27444e+10	2.07862e+10	2.07865e+10	2.06838e+10	0.00285255
PC(34:0)+H	PC(34:0)+H	PC	(34:0)	(34:0)	0	0		0.776838	0.0224484	3.89331	1.60851e+09	1.28592e+09	2.02959e+09	1.50332e+09	1.44946e+09	2.16353e+09	1.93358e+09	2.11233e+09	1.68219e+09	2.24795e+09	1.58581e+09	1.56057e+09	1.56184e+09	0.00905803
PC(36:5p)+H	PC(36:5p)+H	PC	(36:5p)	(36:5p)	0	0		1.9804	0.000277953	1.86263	3.41032e+08	2.83913e+08	3.99452e+08	3.37082e+08	2.49311e+08	1.62106e+08	1.62713e+08	1.61972e+08	1.53724e+08	1.72852e+08	2.01702e+08	1.97148e+08	1.96985e+08	0.0134835
PC(36:4p)+H	PC(36:4p)+H	PC	(36:4p)	(36:4p)	0	0		1.77039	0.000150198	1.70789	3.27736e+08	2.99906e+08	3.69906e+08	3.29068e+08	2.54199e+08	1.98052e+08	1.6537e+08	1.68092e+08	1.66085e+08	1.95322e+08	2.15714e+08	2.08228e+08	2.08166e+08	0.0205977
PC(36:4e)+H	PC(36:4e)+H	PC	(36:4e)	(36:4e)	0	0		1.78229	9.89922e-05	1.83938	3.65847e+08	3.10833e+08	4.18752e+08	3.87858e+08	3.14643e+08	2.1198e+08	1.92906e+08	1.92694e+08	1.85988e+08	2.25208e+08	2.35008e+08	2.34937e+08	2.29664e+08	0.0131422
PC(36:2p)+H	PC(36:2p)+H	PC	(36:2p)	(36:2p)	0	0		1.27569	0.00915764	1.00822	3.52976e+08	2.99443e+08	3.92219e+08	3.5539e+08	3.32475e+08	2.812e+08	2.7131e+08	2.84118e+08	2.13247e+08	3.08218e+08	2.67448e+08	2.62436e+08	2.62522e+08	0.0108634
PC(36:2e)+H	PC(36:2e)+H	PC	(36:2e)	(36:2e)	0	0		1.39504	0.0395263	2.07328	1.36598e+09	9.17681e+08	1.2753e+09	8.91746e+08	1.02948e+09	8.5746e+08	7.28698e+08	9.40991e+08	4.89338e+08	9.11848e+08	7.28917e+08	6.72125e+08	7.29761e+08	0.0465112
PC(36:1e)+H	PC(36:1e)+H	PC	(36:1e)	(36:1e)	0	0		1.94599	0.0114201	3.54693	1.61662e+09	9.61259e+08	1.50807e+09	1.51341e+09	7.84763e+08	7.38445e+08	7.20703e+08	7.79907e+08	3.05467e+08	7.36136e+08	6.93966e+08	6.94778e+08	7.60617e+08	0.053386
PC(36:4)+H	PC(36:4)+H	PC	(16:0/20:4)	(16:0)	(20:4)	0		1.38268	4.59822e-05	1.88633	7.29451e+08	6.45815e+08	7.24931e+08	7.07982e+08	6.30099e+08	5.20931e+08	4.95968e+08	4.71119e+08	4.70904e+08	5.27758e+08	5.372e+08	5.35984e+08	5.37203e+08	0.001309
PC(36:3)+H	PC(36:3)+H	PC	(36:3)	(36:3)	0	0		1.45801	0.0352203	1.57709	7.43974e+08	6.1321e+08	8.91825e+08	5.76196e+08	5.26446e+08	4.74956e+08	5.5038e+08	5.21219e+08	4.87816e+08	2.6442e+08	4.92804e+08	4.86263e+08	4.86314e+08	0.0077017
SM(d40:0)+H	SM(d40:0)+H	SM	(d40:0)	(d40:0)	0	0		1.80999	0.0375991	1.02078	1.53598e+08	9.17756e+07	2.10956e+08	1.37212e+08	7.56072e+07	7.77195e+07	6.70582e+07	7.57548e+07	7.26312e+07	7.65345e+07	7.80269e+07	7.84015e+07	7.24663e+07	0.0435634
PE(18:1/22:6)+H	PE(40:7)+H	PE	(18:1/22:6)	(18:1)	(22:6)	0		0.719737	0.00127756	1.43789	1.88679e+08	1.79558e+08	1.94693e+08	1.83785e+08	1.44509e+08	2.71691e+08	2.12386e+08	2.30034e+08	2.60656e+08	2.63496e+08	1.90435e+08	1.92682e+08	1.91715e+08	0.00588355
PC(38:6p)+H	PC(38:6p)+H	PC	(38:6p)	(38:6p)	0	0		1.83002	5.13985e-05	1.47984	2.24709e+08	2.10698e+08	2.57036e+08	2.38861e+08	1.867e+08	1.29741e+08	1.1557e+08	1.25056e+08	1.06736e+08	1.33821e+08	1.52731e+08	1.52831e+08	1.48496e+08	0.0163494
PC(37:6)+H	PC(37:6)+H	PC	(37:6)	(37:6)	0	0		0.717622	0.00415388	1.11685	1.12635e+08	9.26341e+07	1.24055e+08	1.03843e+08	7.65815e+07	1.52487e+08	1.33959e+08	1.29227e+08	1.34738e+08	1.5992e+08	1.05885e+08	1.06435e+08	1.03316e+08	0.0158227
PC(38:6e)+H	PC(38:6e)+H	PC	(38:6e)	(38:6e)	0	0		1.43269	0.00306841	1.53674	4.99164e+08	4.52025e+08	5.58935e+08	4.99183e+08	3.97431e+08	3.09925e+08	3.8108e+08	3.96224e+08	2.88746e+08	3.03904e+08	3.76353e+08	3.96903e+08	3.7478e+08	0.0322565
PC(38:4p)+H	PC(38:4p)+H	PC	(38:4p)	(38:4p)	0	0		1.43608	0.00187017	1.79491	5.87012e+08	4.8699e+08	6.80343e+08	5.89856e+08	4.81841e+08	4.02312e+08	4.00823e+08	4.00023e+08	3.6494e+08	3.99792e+08	4.15549e+08	4.04586e+08	4.04428e+08	0.015619
PC(36:1e)+Na	PC(36:1e)+Na	PC	(36:1e)	(36:1e)	0	0		1.63238	0.00487261	1.03726	1.52418e+08	1.1236e+08	1.86375e+08	1.4015e+08	1.23096e+08	1.05706e+08	8.08573e+07	9.09559e+07	6.73914e+07	9.27306e+07	1.01296e+08	9.78162e+07	9.86784e+07	0.0182583
PC(38:4e)+H	PC(38:4e)+H	PC	(38:4e)	(38:4e)	0	0		1.94373	0.00839141	1.52962	2.5894e+08	1.66777e+08	3.26338e+08	2.54627e+08	1.80017e+08	1.43043e+08	1.45209e+08	1.20518e+08	6.10222e+07	1.40733e+08	1.38385e+08	1.33714e+08	1.34142e+08	0.019069
PC(38:3e)+H	PC(38:3e)+H	PC	(38:3e)	(38:3e)	0	0		1.92885	0.00249574	1.19177	1.58057e+08	1.09037e+08	1.88669e+08	1.28654e+08	1.19236e+08	7.93961e+07	6.99286e+07	8.17006e+07	5.14468e+07	8.23331e+07	7.92608e+07	7.70483e+07	7.8683e+07	0.0146501
SM(d41:1)+H	SM(d41:1)+H	SM	(d41:1)	(d41:1)	0	0		1.69703	0.0472763	1.15978	2.20415e+08	1.36754e+08	2.92623e+08	1.76593e+08	1.08538e+08	1.17899e+08	9.72153e+07	1.19499e+08	1.00248e+08	1.16056e+08	1.15757e+08	1.10914e+08	1.10883e+08	0.0249277
PC(36:2)+Na	PC(36:2)+Na	PC	(36:2)	(36:2)	0	0		1.29805	0.0191424	1.54178	7.47325e+08	6.40233e+08	8.77041e+08	7.70825e+08	5.54955e+08	5.70302e+08	5.57792e+08	5.54697e+08	5.15263e+08	5.67921e+08	5.68666e+08	5.58211e+08	5.58223e+08	0.0107403
PC(38:5)+H	PC(38:5)+H	PC	(38:5)	(38:5)	0	0		1.1416	0.0136866	1.29982	1.29386e+09	1.1789e+09	1.40103e+09	1.28082e+09	1.12884e+09	1.13387e+09	1.07801e+09	1.10377e+09	1.06105e+09	1.1274e+09	1.07443e+09	1.06823e+09	1.07445e+09	0.00334492
PC(38:4)+H	PC(38:4)+H	PC	(38:4)	(38:4)	0	0		1.32221	0.0141386	1.3244	4.73758e+08	3.82752e+08	5.56917e+08	4.89783e+08	3.75637e+08	3.68873e+08	3.44438e+08	3.37392e+08	3.13639e+08	3.59177e+08	3.36433e+08	3.34176e+08	3.34136e+08	0.00392496
PC(38:2)+H	PC(38:2)+H	PC	(20:1/18:1)	(20:1)	(18:1)	0		0.755689	0.00712927	4.13695	1.70348e+09	1.8514e+09	2.08973e+09	1.79171e+09	1.7724e+09	2.72264e+09	2.5528e+09	2.51259e+09	1.84578e+09	2.55204e+09	1.70526e+09	1.63719e+09	1.70548e+09	0.0233929
SM(d42:1)+H	SM(d42:1)+H	SM	(d42:1)	(d42:1)	0	0		1.44231	0.0260454	1.17825	3.30746e+08	2.10295e+08	3.48762e+08	2.87702e+08	1.98306e+08	1.99489e+08	1.77912e+08	1.96102e+08	1.82153e+08	1.98235e+08	1.85918e+08	1.86584e+08	1.78126e+08	0.0256213
SM(d42:0)+H	SM(d42:0)+H	SM	(d42:0)	(d42:0)	0	0		2.10733	0.0104677	1.85948	3.63283e+08	2.55907e+08	4.92019e+08	3.49232e+08	1.91741e+08	1.80487e+08	1.29664e+08	1.73267e+08	1.3347e+08	1.67129e+08	1.82785e+08	1.7824e+08	1.76249e+08	0.0187067
PC(40:6e)+H	PC(40:6e)+H	PC	(40:6e)	(40:6e)	0	0		1.90842	0.00230984	1.37805	2.03713e+08	1.71477e+08	2.38985e+08	2.37505e+08	2.49923e+08	1.00189e+08	1.53551e+08	9.61929e+07	6.28681e+07	1.64433e+08	1.38971e+08	1.38902e+08	1.70529e+08	0.122033
PC(40:5e)+H	PC(40:5e)+H	PC	(40:5e)	(40:5e)	0	0		1.93621	0.00383183	1.57736	2.62636e+08	2.15654e+08	3.30074e+08	2.38168e+08	1.89326e+08	1.46223e+08	1.39254e+08	1.43148e+08	5.80954e+07	1.51566e+08	1.48985e+08	1.44009e+08	1.44524e+08	0.0187619
PC(40:7)+H	PC(40:7)+H	PC	(40:7)	(40:7)	0	0		1.25294	0.0402325	1.35869	8.82975e+08	6.9369e+08	1.00863e+09	8.43051e+08	6.36365e+08	6.41199e+08	6.6588e+08	6.34092e+08	6.50563e+08	6.5241e+08	6.42946e+08	6.43904e+08	6.21016e+08	0.0203577
PC(40:6)+H	PC(40:6)+H	PC	(40:6)	(40:6)	0	0		1.23563	0.0312545	1.13995	6.36503e+08	5.30713e+08	7.39486e+08	6.52522e+08	4.92964e+08	4.93452e+08	5.05041e+08	4.75497e+08	4.90832e+08	5.05324e+08	4.96362e+08	4.88882e+08	4.8834e+08	0.00912693
SM(d42:2)+Na	SM(d42:2)+Na	SM	(d42:2)	(d42:2)	0	0		0.813136	0.0153962	1.18555	2.11662e+08	1.53995e+08	2.0567e+08	1.81947e+08	2.20562e+08	2.43821e+08	2.16477e+08	2.40559e+08	2.3032e+08	2.66452e+08	2.15268e+08	2.11163e+08	2.15379e+08	0.0112308
TG(18:0e/16:0/16:0)+NH4	TG(50:0e)+NH4	TG	(18:0e/16:0/16:0)	(18:0e)	(16:0)	(16:0)		1.9037	0.00205472	1.17403	1.4564e+08	1.09929e+08	2.00268e+08	1.58629e+08	1.33575e+08	7.11575e+07	9.79761e+07	7.85752e+07	7.63408e+07	6.889e+07	6.52356e+07	7.63633e+07	7.57353e+07	0.086289
PC(40:2)+H	PC(40:2)+H	PC	(40:2)	(40:2)	0	0		0.767213	0.0367544	1.49312	2.49092e+08	1.98986e+08	2.99793e+08	2.02123e+08	2.01312e+08	3.38451e+08	2.98161e+08	3.32502e+08	2.27688e+08	3.03832e+08	1.90373e+08	1.90025e+08	2.06765e+08	0.0488761
PE(19:1)+H	PE(19:1)+H	PE	(19:1)	(19:1)	0	0		3.19664	0.0230079	1.34744	2.28055e+08	1.50081e+08	2.262e+08	3.14959e+07	1.47392e+08	9.30382e+07	6.01101e+07	5.1096e+07	1.78724e+07	2.28983e+07	9.25928e+07	8.9082e+07	8.88391e+07	0.0232957
Co(Q10)+H	Co(Q10)+H	Co	(Q10)	(Q10)	0	0		3.29331	0.0160095	1.91181	3.61147e+08	1.28009e+08	4.23517e+08	1.88113e+08	1.89737e+08	1.27184e+08	9.84125e+07	7.2104e+07	3.05101e+07	6.36509e+07	1.28234e+08	1.25192e+08	1.24918e+08	0.0145956
TG(18:0p/16:0/18:0)+NH4	TG(52:0p)+NH4	TG	(18:0p/16:0/18:0)	(18:0p)	(16:0)	(18:0)		1.90043	0.00158099	2.05652	4.26384e+08	3.80946e+08	5.93416e+08	4.68256e+08	3.42418e+08	2.23821e+08	2.78147e+08	2.19736e+08	2.21493e+08	2.20444e+08	1.96736e+08	2.14094e+08	2.17258e+08	0.0527731
TG(18:0e/16:0/18:0)+NH4	TG(52:0e)+NH4	TG	(18:0e/16:0/18:0)	(18:0e)	(16:0)	(18:0)		2.26616	0.000322887	1.33763	1.52381e+08	1.22366e+08	1.90594e+08	1.51882e+08	1.15178e+08	6.02649e+07	6.2007e+07	7.51995e+07	6.43095e+07	6.14089e+07	5.74002e+07	6.12589e+07	6.74596e+07	0.0818021
Co(Q10)+NH4	Co(Q10)+NH4	Co	(Q10)	(Q10)	0	0		3.04966	0.0130549	2.29476	5.40934e+08	1.93434e+08	6.68236e+08	2.88897e+08	4.57735e+08	1.84015e+08	2.26481e+08	1.46515e+08	4.67816e+07	1.00955e+08	2.57846e+08	2.44595e+08	2.59072e+08	0.0316251
TG(20:0p/16:0/18:1)+NH4	TG(54:1p)+NH4	TG	(20:0p/16:0/18:1)	(20:0p)	(16:0)	(18:1)		2.41103	0.00103295	1.45815	1.7029e+08	1.47613e+08	2.33173e+08	1.82243e+08	1.14767e+08	6.92201e+07	8.0808e+07	6.88142e+07	6.63551e+07	6.65556e+07	7.10822e+07	7.63537e+07	7.49914e+07	0.036907
TG(20:0e/16:0/18:1)+NH4	TG(54:1e)+NH4	TG	(20:0e/16:0/18:1)	(20:0e)	(16:0)	(18:1)		2.12996	0.000580154	1.28207	1.48062e+08	1.2278e+08	1.89541e+08	1.51681e+08	1.09352e+08	6.48612e+07	6.70249e+07	7.58773e+07	6.64152e+07	6.45206e+07	6.02169e+07	6.51804e+07	6.55929e+07	0.0469952
TG(18:1/14:0/22:6)+NH4	TG(54:7)+NH4	TG	(18:1/14:0/22:6)	(18:1)	(14:0)	(22:6)		1.79025	0.0423759	1.03771	1.85079e+08	8.81268e+07	2.11405e+08	9.83172e+07	1.10233e+08	8.23497e+07	8.08565e+07	8.11491e+07	5.88478e+07	8.39834e+07	8.67374e+07	8.27077e+07	8.31172e+07	0.0263436
PC(17:1)+H	PC(17:1)+H	PC	(17:1)	(17:1)	0	0		4.01474	0.0205721	1.00523	1.06934e+08	7.01782e+07	1.24248e+08	1.39764e+07	6.68794e+07	3.92001e+07	2.1911e+07	2.0181e+07	6.82567e+06	7.08529e+06	4.18336e+07	4.07095e+07	4.01745e+07	0.0207016
TG(16:0e/18:1/22:6)+NH4	TG(56:7e)+NH4	TG	(16:0e/18:1/22:6)	(16:0e)	(18:1)	(22:6)		3.55635	0.000134093	1.4361	1.28752e+08	1.09003e+08	1.66105e+08	1.32828e+08	8.81556e+07	3.677e+07	4.07605e+07	3.58808e+07	2.8177e+07	3.41096e+07	5.90126e+07	5.69973e+07	5.92153e+07	0.0209942
TG(16:0e/18:1/22:5)+NH4	TG(56:6e)+NH4	TG	(16:0e/18:1/22:5)	(16:0e)	(18:1)	(22:5)		2.3883	0.000905542	1.23542	1.24358e+08	1.01304e+08	1.65589e+08	1.248e+08	8.57589e+07	5.14396e+07	5.6531e+07	5.0497e+07	4.31771e+07	5.03375e+07	6.34147e+07	6.35006e+07	6.21714e+07	0.0118018
TG(18:0e/16:0/22:6)+NH4	TG(56:6e)+NH4	TG	(18:0e/16:0/22:6)	(18:0e)	(16:0)	(22:6)		5.18229	6.87856e-05	1.1579	7.20865e+07	5.90786e+07	9.56676e+07	7.74132e+07	5.18656e+07	1.42025e+07	1.47464e+07	1.58009e+07	1.10104e+07	1.29568e+07	2.94303e+07	2.8242e+07	2.82324e+07	0.0240567
TG(16:0e/18:0/22:5)+NH4	TG(56:5e)+NH4	TG	(16:0e/18:0/22:5)	(16:0e)	(18:0)	(22:5)		2.82636	0.0001147	1.17882	9.94197e+07	8.79032e+07	1.18444e+08	1.01191e+08	6.65294e+07	3.5601e+07	3.72189e+07	3.28555e+07	2.66574e+07	3.5193e+07	4.31366e+07	4.26072e+07	4.26171e+07	0.00707818
TG(16:1/18:1/22:6)+NH4	TG(56:8)+NH4	TG	(16:1/18:1/22:6)	(16:1)	(18:1)	(22:6)		1.90291	0.0275457	1.11467	1.82382e+08	9.27937e+07	2.1254e+08	1.01783e+08	1.10313e+08	8.20311e+07	7.76187e+07	7.80365e+07	5.24225e+07	7.76494e+07	8.06957e+07	7.67354e+07	7.84384e+07	0.0252676
TG(16:0/18:1/22:6)+NH4	TG(56:7)+NH4	TG	(16:0/18:1/22:6)	(16:0)	(18:1)	(22:6)		2.27227	0.0094275	2.30908	5.65531e+08	3.4699e+08	7.20627e+08	3.44636e+08	3.70318e+08	2.21407e+08	2.35878e+08	2.30804e+08	1.32218e+08	2.13067e+08	2.69727e+08	2.60493e+08	2.60774e+08	0.0199195
PC(17:0)+H	PC(17:0)+H	PC	(17:0)	(17:0)	0	0		3.44196	0.0361594	1.13536	1.59757e+08	9.03855e+07	1.78505e+08	1.79782e+07	9.02414e+07	6.59026e+07	3.3912e+07	3.31086e+07	1.09401e+07	1.21135e+07	6.25844e+07	6.02908e+07	5.99929e+07	0.0232632

## Sheet: Table S3
	C-CM					CAFs-CM					Co-CM
16(17)-EpDPE	1.00168	1.03866	0.891859	0.981219	1.08659	1.18004	1.2086	1.07869	0.762121	1.04678	0.684611	0.506463	0.91001	0.409818	0.700749
PC(18:1/15:0)	1.04614	1.1647	0.917176	1.1219	0.750093	1.18291	1.21608	1.14111	0.909981	1.14231	0.996642	0.96985	0.853482	0.881123	0.704762
PC(20:4/20:3)	0.845258	1.24573	0.781854	1.44624	0.680922	1.34926	1.86663	1.34926	1.22816	1.97579	1.28635	0.793486	0.322353	1.34926	1.20379
PC(20:2/20:4)	1	0.899161	0.813279	0.890289	0.808689	1.46558	1.19975	1.45807	0.681075	1.61256	0.928393	0.772793	0.74025	0.495765	0.752506
LysoPC(P-18:1(9Z)	0.984016	0.8989	1.22437	0.947657	0.945061	0.855205	0.737619	0.507464	0.546624	0.630406	0	0.036973	0.046598	0	0
X-glycero-3-PC	0.961831	1.03676	0.972713	0.95196	1.06559	0.578001	0.597841	0.564693	0.600904	0.590836	0.041664	0.043535	0.041618	0.040909	0.038273
Elaidic carnitine	1.06047	0.972034	1.24782	0.778615	0.941058	0.864929	0.918317	0.852228	0.932984	0.795338	0	0	0	0	0
LysoPC(14:0/0:0)	1.06288	0.96425	0.920383	0.982371	1.07012	0.418347	0.428205	0.417428	0.44686	0.425199	0.018462	0.024379	0.023208	0.01184	0.020488
LysoPC(18:1(9Z))	1.03123	1.00198	0.911115	1.00277	1.05291	0.276315	0.27634	0.289609	0.273155	0.256382	0.017908	0.02026	0.017637	0.017999	0.017546
LysoPC(22:6)	1.06428	0.914393	0.960323	0.98732	1.07368	0.102936	0.086477	0.075367	0.087412	0.089971	0.033224	0.019031	0.011946	0.019788	0.027984

## Sheet: Table S4
FA		MW.	RT-(min)	Gal+ 1	Gal+ 1	Gal+ 1	Gal+ 1	Gal- 1	Gal- 1	Gal- 1	Gal- 1
C14:0	M+0	242	17.18	10163989	12023238	10976695	12342197	13346612	13913118	13633148	13995065
	M+1	243	17.18	1865809	2070788	1945604	2265358	2411281	2549873	2448466	2579732
	M+2	244	17.18	234378	225259	208060	251348	296428	296124	283783	290740
C14:1	M+0	240	17.24	126677	158415	138376	183204	153095	177489	164022	180447
	M+1	241	17.24	0	0	0	0	193585	235530	106658	235495
C16:0	M+0	270	20.47	94580472	101621189	97630730	102798417	102453851	101796617	94215173	99091675
	M+1	271	20.48	21626319	24125122	22621777	24441420	24666326	25134764	22695115	23910723
	M+2	272	20.46	2734108	3067699	2915863	3163609	3213832	3289263	3045943	3179795
	M+3	273	20.46	250828	308645	250131	309082	305730	312552	291756	318777
	M+4	274	20.46	9176	16912	19941	8640	11472	12339	13896	23359
C16:1	M+0	268	20.37	9114340	10131249	9253513	10352409	11110713	11093662	10365413	11105969
	M+1	269	20.37	2234452	2129356	336547	2429174	6490630	6624774	5630745	5851814
C18:0	M+0	298	24.2	51748887	58518380	49766946	48043421	55553280	57337040	50524747	53957008
	M+1	299	24.2	11107603	13129561	11011305	10962416	12150037	12937367	11326054	11803261
	M+2	300	24.2	1447520	1672047	1376296	1444106	1587431	1742057	1532499	1573475
	M+3	301	24.2	128387	162953	126493	147374	156177	187642	150443	133724
C18:1	M+0	296	24.04	17103484	20072272	17898712	19756304	19455377	19833302	18392771	19434175
	M+1	296	24.15	10260803	11436604	10065883	10619655	12696832	12434537	11857915	12551155
	M+2	297	24.04	3877278	4490427	4019995	4468231	4376506	4493720	4090870	4324338
	M+3	297	24.15	2268285	3008251	2535258	2526723	2686668	2953087	3314762	2749301
C18:2	M+0	294	24.17	2401567	2605560	2285063	2210454	2447720	2420757	2257891	2460321
	M+1	295	24.18	621395	563016	503306	573117	676769	568528	647011	604527
